# Supplementary material for: SigFuge: single gene clustering of RNA-seq reveals differential isoform usage among cancer samples
Source: Nucleic Acids Res. 2014 Jul 16;42(14):e113. doi: 10.1093/nar/gku521 (PMC4132703; doi:10.1093/nar/gku521)
Supplement: SUPPLEMENTARY DATA [file supp_gku521_nar-03595-met-z-2013-File012.zip]

Archive with 9 entries (6 files):
- SigFuge-supplement/
- SigFuge-supplement/.DS_Store
- __MACOSX/
- __MACOSX/SigFuge-supplement/
- __MACOSX/SigFuge-supplement/._.DS_Store
- SigFuge-supplement/SigFuge-supplementTables.xls
- __MACOSX/SigFuge-supplement/._SigFuge-supplementTables.xls
- SigFuge-supplement/SigFuge_supp_R2.docx
- __MACOSX/SigFuge-supplement/._SigFuge_supp_R2.docx
