# Supplementary material for: SigFuge: single gene clustering of RNA-seq reveals differential isoform usage among cancer samples
Source: Nucleic Acids Res. 2014 Jul 16;42(14):e113. doi: 10.1093/nar/gku521 (PMC4132703; doi:10.1093/nar/gku521)
Supplement: SUPPLEMENTARY DATA [file supp_gku521_nar-03595-met-z-2013-File012.zip › SigFuge-supplement/SigFuge-supplementTables.xls]

## Sheet: Supplementary Table S1
Rank	Gene	p-value	Category
1	RPS8	6.99e-38	5
2	RPL7A	1.85e-35	5
3	RPL35A	5.15e-34	5
4	S100A8	3.55e-32	6
5	APRT	2.33e-31	2
6	SPATA21	7.49e-31	3
7	RPL13A	1.07e-28	5
8	RPL26	9.54e-26	5
9	RABAC1	2.46e-23	2
10	TSPO	2.6e-23	2
11	STX8	6.93e-23	5
12	RPS27	1.45e-22	5
13	CHCHD2	5.31e-22	2
14	RPLP0	5.88e-22	5
15	MRPL54	2.26e-21	2
16	RPS17	7.19e-21	5
17	RPL22L1	7.99e-21	4
18	RPL26L1	1.13e-20	5
19	TRAPPC6A	1.84e-20	2
20	NDUFA3	1.34e-19	5
21	CRHR1	2.49e-19	4
22	S100A7	4.29e-19	6
23	SMN1	1.63e-18	3
24	ISOC2	8.25e-18	2
25	ZMAT2	1.56e-17	5
26	SLC6A10P	7.71e-17	6
27	USMG5	1.85e-16	1
28	S100A9	9.03e-16	6
29	RPL27	2.88e-15	6
30	COPE	3.13e-15	2
31	RARRES3	3.14e-15	5
32	IFI27L2	4.81e-15	5
33	CALML3	4.93e-15	2
34	TWF2	7.01e-15	2
35	ECE2	7.65e-15	4
36	CKMT1A	1.7e-14	3
37	HIGD2A	2.32e-14	2
38	MED8	2.54e-14	5
39	CARD16	9.31e-14	5
40	RPS15	1.84e-13	5
41	SF3A2	2.9e-13	2
42	ING4	3.9e-13	5
43	EIF4A1	4.23e-13	6
44	RPL14	7.39e-13	5
45	SPRR2E	1.54e-12	6
46	SLC9A3R2	1.66e-12	4
47	UGT1A7	2.12e-12	5
48	RPLP1	2.56e-12	2
49	S100A4	2.73e-12	6
50	HEATR2	3.06e-12	1
51	SNRNP27	3.23e-12	5
52	SPRR2A	3.69e-12	6
53	ARPC1B	3.71e-12	2
54	ZNF598	3.88e-12	2
55	HBA1	6.33e-12	6
56	HLA-DRB6	6.75e-12	6
57	C17orf81	8.81e-12	1
58	BLVRA	1.11e-11	5
59	TIMM16	1.51e-11	2
60	NSUN5	2.01e-11	2
61	FAM195B	2.11e-11	5
62	NCRNA00116	2.19e-11	3
63	FAM118B	2.25e-11	5
64	RPL34	2.43e-11	5
65	UGT1A10	2.67e-11	5
66	SPA17	2.89e-11	6
67	RPL39L	3.02e-11	2
68	ALX3	6.2e-11	3
69	LRPAP1	9.73e-11	2
70	FAM3A	1.52e-10	2
71	KRT31	1.69e-10	3
72	KRT222	1.88e-10	3
73	PFDN6	5.31e-10	5
74	C3orf45	7.49e-10	2
75	PRR11	8.03e-10	6
76	PLUNC	1.05e-09	6
77	RPSA	1.07e-09	5
78	GPR89B	1.17e-09	6
79	LOC84740	1.21e-09	6
80	BEX1	1.26e-09	6
81	CES4	1.27e-09	6
82	C2orf79	1.66e-09	2
83	HLA-DQA1	1.73e-09	4
84	EMILIN3	2.11e-09	3
85	RBM38	3e-09	2
86	C10orf125	3.23e-09	2
87	PSMC1	3.58e-09	5
88	FAM92B	3.64e-09	3
89	FAM41C	4.39e-09	3
90	GBP3	5.18e-09	6
91	C6orf226	6.15e-09	2
92	SPRR2D	6.38e-09	6
93	HSD17B10	6.65e-09	2
94	LSM7	7.52e-09	5
95	LOC147804	7.99e-09	1
96	RPS28	8e-09	6
97	NXT2	8.32e-09	5
98	RNF5P1	8.95e-09	6
99	IQCG	9.23e-09	1
100	COL9A3	1.05e-08	3
101	LMF2	1.25e-08	2
102	PRDX4	1.32e-08	2
103	CNFN	1.76e-08	3
104	NUP93	1.97e-08	1
105	SERPINA3	2.04e-08	6
106	NDUFB8	2.52e-08	2
107	DAB1	2.76e-08	4
108	SERTAD1	3.46e-08	2
109	RPS4Y1	3.53e-08	5
110	MANBAL	3.64e-08	5
111	AGR3	3.94e-08	6
112	LRRC50	6.07e-08	3
113	HLA-DRB5	6.85e-08	6
114	SIRPB1	6.93e-08	1
115	ZNF595	8.7e-08	1
116	PTPRO	1e-07	3
117	TCEAL5	1.06e-07	6
118	CAPG	1.14e-07	5
119	TBL3	1.18e-07	2
120	TMEM9	1.47e-07	6
121	ZFP36	1.6e-07	2
122	CTAG1B	1.66e-07	6
123	C8orf59	2.11e-07	1
124	EIF2A	2.37e-07	4
125	PPDPF	2.6e-07	2
126	SFTPD	2.61e-07	6
127	COX6A1	2.63e-07	2
128	DDIT4	2.73e-07	2
129	FLT3LG	2.9e-07	6
130	TNFRSF10C	3.73e-07	6
131	CHMP6	3.92e-07	2
132	GAST	4.41e-07	6
133	PROCR	4.47e-07	3
134	CD99	4.56e-07	6
135	B3GAT3	5.67e-07	1
136	TRMT112	6.3e-07	2
137	LZIC	6.42e-07	5
138	C16orf73	6.74e-07	6
139	AXIN1	7.27e-07	2
140	FGF14	7.64e-07	3
141	HLA-DPB1	8.45e-07	1
142	CASKIN1	8.49e-07	3
143	AURKB	8.54e-07	6
144	SDHC	9.85e-07	5
145	CDK11A	1.1e-06	4
146	PAK4	1.2e-06	2
147	C12orf56	1.2e-06	3
148	LGALS7	1.22e-06	6
149	DHX40P1	1.32e-06	6
150	DHRS7B	1.33e-06	5
151	CFHR1	1.34e-06	6
152	DHDDS	1.41e-06	6
153	THEM5	1.62e-06	4
154	IRF5	1.78e-06	4
155	SPRR3	2.03e-06	6
156	CCL4L2	2.11e-06	1
157	ST6GALNAC4	2.21e-06	2
158	CPSF4L	2.41e-06	3
159	HLA-DRB1	2.72e-06	6
160	WARS	2.74e-06	1
161	GSTO1	2.91e-06	2
162	BOLA1	2.95e-06	2
163	NKAIN2	2.96e-06	3
164	ACTG2	3.24e-06	6
165	DLL3	3.31e-06	3
166	HBA2	3.37e-06	6
167	EIF5AL1	3.52e-06	6
168	GNPTG	4.58e-06	5
169	COL6A1	4.87e-06	2
170	FAM184B	5.3e-06	3
171	GTSF1	5.49e-06	6
172	TFF2	5.85e-06	2
173	NDUFA5	6.19e-06	6
174	SYCP2L	6.42e-06	4
175	NEURL	6.47e-06	3
176	LGALS3BP	6.52e-06	2
177	NBPF3	6.83e-06	6
178	CLIC3	7.13e-06	6
179	BNIP1	7.46e-06	6
180	MED7	7.63e-06	5
181	RHOG	8.42e-06	2
182	THOC6	8.47e-06	2
183	KHDC1	9.01e-06	1
184	POMC	9.14e-06	6
185	TCEB1	9.4e-06	5
186	UBE2T	9.84e-06	6
187	NUBP1	1e-05	6
188	KIAA0114	1.21e-05	6
189	FAM114A1	1.23e-05	6
190	ECSIT	1.41e-05	2
191	ZNF593	1.43e-05	2
192	CCDC42B	1.49e-05	3
193	FAM64A	1.64e-05	1
194	PHYHIPL	1.75e-05	3
195	RPL17	1.79e-05	5
196	CDKN2A	1.82e-05	1
197	GCHFR	1.94e-05	2
198	DOC2A	1.95e-05	3
199	SPATA22	2.15e-05	2
200	NPSR1	2.15e-05	6
201	SPRR2F	2.16e-05	6
202	MGST3	2.42e-05	1
203	GGTLC1	2.56e-05	6
204	PCDHGB1	2.8e-05	5
205	RPL9	2.82e-05	6
206	IVL	2.93e-05	6
207	PPP4R2	2.95e-05	6
208	LCE3D	2.97e-05	6
209	LGALS7B	3.53e-05	6
210	UVRAG	3.74e-05	1
211	WDR16	3.75e-05	6
212	TTYH3	3.82e-05	2
213	ASTN2	3.93e-05	3
214	TRIP10	4.44e-05	6
215	GPR98	4.54e-05	3
216	MSMB	4.67e-05	6
217	TPP1	4.7e-05	5
218	BOP1	4.74e-05	4
219	TIPIN	5.28e-05	6
220	FOXH1	5.38e-05	3
221	COX4I2	5.46e-05	6
222	OPN1SW	6.06e-05	2
223	TREM1	6.18e-05	6
224	ANXA9	6.36e-05	3
225	UGT1A9	6.7e-05	6
226	ALG1L	6.83e-05	2
227	SERPING1	7.17e-05	6
228	ADCK5	7.34e-05	5
229	C12orf41	7.8e-05	6
230	UIMC1	8.27e-05	1
231	MIIP	8.66e-05	5
232	C4orf7	9.04e-05	6
233	PPIE	9.05e-05	1
234	CABP7	9.06e-05	3
235	MIF4GD	9.28e-05	5
236	TMEM204	9.41e-05	2
237	TGM3	9.68e-05	3
238	ISYNA1	9.77e-05	6
239	KIAA0020	0.000106	6
240	IGFL1	0.000108	6
241	MRPL18	0.000121	1
242	RGP1	0.000123	6
243	RIMS2	0.000133	3
244	C9orf70	0.000135	4
245	TYROBP	0.000135	2
246	LOC100127888	0.000156	6
247	CCDC39	0.000158	3
248	LCE3E	0.000173	6
249	PTPRS	0.000174	4
250	SNHG9	0.000176	6
251	CENPW	0.000177	4
252	GABRA3	0.000181	3
253	ANKRD19	0.000186	3
254	ADSSL1	0.000186	1
255	EVPLL	0.000201	2
256	KLK12	0.000208	1
257	INPP5A	0.000208	6
258	ZACN	0.000217	2
259	C1orf175	0.000225	3
260	UTS2	0.000227	3
261	PKLR	0.00024	2
262	C2orf39	0.000241	3
263	IFI27	0.000242	6
264	KIF17	0.000255	3
265	LCTL	0.000257	2
266	XAGE1D	0.000258	6
267	FGF12	0.000258	1
268	RNF220	0.000261	3
269	CCL19	0.000267	6
270	SIGLEC14	0.000277	3
271	AKR1B15	0.000285	6
272	SURF1	0.00029	5
273	KCNK9	0.000292	2
274	IGFL2	0.000311	6
275	METTL11A	0.000314	2
276	HNF1A	0.000324	6
277	GZMA	0.000329	6
278	TPRKB	0.000335	5
279	GCSH	0.000339	6
280	HSPA1A	0.000374	6
281	ACSBG1	0.000376	3
282	CHRNB1	0.000383	3
283	ASB2	0.000384	6
284	RABGGTA	0.000388	6
285	FAM173B	0.000398	5
286	C16orf74	0.000411	6
287	LOC595101	0.000418	1
288	IL24	0.000433	3
289	CNTN5	0.000443	3
290	HLA-DQA2	0.000445	6
291	APOC2	0.000458	6
292	GPRC5D	0.000474	6
293	MSTO2P	0.000476	3
294	PAGE2B	0.000485	6
295	AKR1C2	0.000506	6
296	PI4KAP1	0.000507	6
297	TMEM45B	0.000512	6
298	ARRB1	0.000516	6
299	CD3E	0.000528	6
300	RYR1	0.000559	1
301	PYDC1	0.000571	2
302	C19orf47	0.00058	6
303	HIST1H2BE	0.0006	6
304	FAM177A1	0.0006	3
305	PCDHA1	0.000604	3
306	ASCC2	0.000606	6
307	SFTPA2	0.000613	6
308	UGT1A8	0.000639	5
309	CCDC71	0.000641	5
310	S100A14	0.000677	6
311	TCEAL1	0.000691	6
312	F8	0.000707	1
313	RAMP1	0.000722	6
314	C10orf11	0.000722	6
315	VOPP1	0.000754	5
316	FDFT1	0.000757	5
317	ETV3L	0.000825	2
318	RIMS4	0.00084	2
319	GSTM2	0.000886	6
320	HOXB6	0.000888	3
321	MDH2	0.000926	2
322	C6orf108	0.000944	2

## Sheet: Supplementary Table S2
Rank	Gene	p-value
1	RPL28	1.8858e-49
2	COPE	9.7028e-47
3	SDHC	4.389e-45
4	TMEM9	1.4624e-44
5	C2orf76	1.1892e-43
6	FAM195B	1.9025e-43
7	MKRN1	2.0535e-43
8	ATP5SL	9.146e-43
9	MED7	1.1269e-42
10	RPS8	5.0956e-42
11	MEA1	5.5662e-42
12	C20orf4	5.0825e-41
13	RPL34	2.0684e-40
14	RPL11	3.9207e-39
15	CIAPIN1	8.2926e-39
16	KIAA0406	9.243e-38
17	STMN1	9.6857e-38
18	RPL35A	1.1899e-37
19	C3orf65	1.5688e-37
20	RPL13A	5.5791e-37
21	SC5DL	6.9181e-37
22	POLD2	1.2347e-36
23	C3orf39	1.3388e-36
24	RPS15	1.6126e-36
25	ITPRIP	2.2169e-36
26	MAEA	5.6006e-36
27	EIF4E	1.1547e-35
28	S100A8	1.7061e-35
29	DHRS7B	1.9254e-35
30	RPL27	2.1612e-35
31	CYBA	2.4165e-35
32	TMEM182	3.8412e-35
33	PITPNA	4.0255e-35
34	UBE2W	4.0936e-35
35	CCDC124	4.7652e-35
36	IFIT1	4.8022e-35
37	CRYL1	6.0759e-35
38	RPL23	9.0031e-35
39	VOPP1	1.2305e-34
40	LSM7	1.6691e-34
41	IVL	1.715e-34
42	APRT	2.7391e-34
43	NEK6	3.3669e-34
44	RPL3	4.4748e-34
45	MYL6	5.3266e-34
46	CALM3	5.9801e-34
47	PIGO	7.1982e-34
48	TSPAN7	1.253e-33
49	ELOF1	1.6061e-33
50	C16orf88	2.5619e-33
51	SERPINB2	2.6139e-33
52	ACTG2	3.0408e-33
53	RPL7A	3.5079e-33
54	RASSF7	3.5103e-33
55	MAPRE3	4.7732e-33
56	AP3M2	7.1416e-33
57	STK16	9.4199e-33
58	NDUFA3	1.22e-32
59	SHOC2	1.34e-32
60	KIF22	1.5364e-32
61	C3orf14	1.7218e-32
62	FAM54B	1.9991e-32
63	S100A9	2.1548e-32
64	S100A14	5.1377e-32
65	TSTA3	6.7008e-32
66	SLC34A2	7.7278e-32
67	RPL26	8.6781e-32
68	SERPINE2	9.5839e-32
69	GAS5	9.7229e-32
70	SLC25A6	2.549e-31
71	TUBB2C	5.4317e-31
72	C19orf48	5.4344e-31
73	TAGLN2	5.6267e-31
74	NUBP2	7.4421e-31
75	ABHD2	8.7134e-31
76	MANBAL	1.2112e-30
77	RPL26L1	1.8417e-30
78	GLIPR2	1.9683e-30
79	TRIB3	2.1906e-30
80	MED8	2.6451e-30
81	FAM89A	2.8069e-30
82	RPLP0	3.4155e-30
83	RPL23A	4.4451e-30
84	ZNF639	5.4507e-30
85	MPI	8.1846e-30
86	SNRNP27	8.8403e-30
87	LIMS1	1.3074e-29
88	TBC1D15	1.5304e-29
89	ZMAT2	1.8383e-29
90	PEF1	2.1771e-29
91	HPCAL1	3.957e-29
92	SPRR1B	4.6278e-29
93	PAQR7	4.8202e-29
94	PLEKHF1	6.5109e-29
95	MFAP4	7.6017e-29
96	RARRES3	8.7631e-29
97	ANKRD49	9.4917e-29
98	ANXA2	9.8306e-29
99	FAM64A	1.0465e-28
100	SEPW1	1.1754e-28
101	SUV39H2	1.6242e-28
102	ASS1	1.8312e-28
103	SFTPA1	1.9993e-28
104	SEPT5	2.0634e-28
105	SIVA1	2.8273e-28
106	MT2A	2.9438e-28
107	ACVR1	3.0477e-28
108	SEPHS1	3.1123e-28
109	RPS27	3.1935e-28
110	CARD16	3.5887e-28
111	RPS4Y1	3.6411e-28
112	KCTD21	4.9204e-28
113	FTSJ2	5.7862e-28
114	FAM104B	6.999e-28
115	TMEM186	7.9399e-28
116	RPL37A	1.0229e-27
117	TPP1	1.1576e-27
118	SP2	1.1856e-27
119	FAM173B	1.2186e-27
120	BLVRA	1.2915e-27
121	BAG5	1.5199e-27
122	SNX6	1.9321e-27
123	RPS17	2.2279e-27
124	MGC57346	2.9297e-27
125	NDUFB7	2.9999e-27
126	SDSL	3.4499e-27
127	RTN4R	4.6026e-27
128	DUSP14	4.6447e-27
129	KBTBD4	5.3303e-27
130	B4GALT4	7.7027e-27
131	FBXO18	9.4344e-27
132	STAMBP	1.1372e-26
133	SFTPD	1.2852e-26
134	MTERFD2	1.7518e-26
135	KPNA6	1.7561e-26
136	CCDC109A	2.3791e-26
137	DBT	2.5284e-26
138	ANAPC10	3.7309e-26
139	KCTD10	4.0779e-26
140	MRPL10	4.1175e-26
141	CCM2	4.2576e-26
142	COL6A2	4.4319e-26
143	FAM114A1	4.4769e-26
144	POM121L1P	4.6415e-26
145	ADD1	5.0444e-26
146	SAMD4B	5.1892e-26
147	SLC35C2	6.9357e-26
148	CHRM5	9.901e-26
149	KLF11	1.03e-25
150	CLU	1.225e-25
151	CTSL2	1.2824e-25
152	C8orf83	2.0489e-25
153	RPL31	2.0532e-25
154	SGPP2	2.5654e-25
155	CPNE2	2.5832e-25
156	CHST12	2.7157e-25
157	HP1BP3	2.8196e-25
158	SPRR2E	2.8528e-25
159	PPP1R9B	3.6491e-25
160	ZNF766	4.2385e-25
161	SPATA21	4.8945e-25
162	TMEM121	5.5938e-25
163	DTWD1	6.5153e-25
164	UQCR11	7.8325e-25
165	SLU7	7.9961e-25
166	ALKBH6	1.1844e-24
167	MCART1	1.3363e-24
168	NDUFA5	1.5531e-24
169	ATP6V0C	1.6081e-24
170	CFL2	1.6992e-24
171	ZNF585A	1.7443e-24
172	TEX264	1.8454e-24
173	SUN1	1.8618e-24
174	C11orf54	1.9192e-24
175	LST1	2.0395e-24
176	HINFP	2.6627e-24
177	WDR53	3.1488e-24
178	SERINC2	3.4287e-24
179	ADRM1	3.554e-24
180	SPRY1	3.7015e-24
181	SKA2	3.972e-24
182	GALE	4.0333e-24
183	CDYL	5.454e-24
184	MRRF	5.7624e-24
185	MIF	5.7852e-24
186	LGALS7	6.22e-24
187	B4GALT2	6.4037e-24
188	ZNF16	6.8857e-24
189	ARHGDIA	9.7544e-24
190	WARS2	1.0139e-23
191	DNAJB5	1.2954e-23
192	PEX11B	1.7283e-23
193	MIF4GD	1.896e-23
194	CTCFL	2.0856e-23
195	PYCR1	2.1992e-23
196	SPRR3	2.7088e-23
197	ZSCAN18	5.5526e-23
198	GTPBP5	5.6183e-23
199	C1orf51	6.3433e-23
200	ZNF32	7.2357e-23
201	TSSC4	7.4703e-23
202	C11orf31	7.5597e-23
203	ZNF7	7.7919e-23
204	UQCC	8.4384e-23
205	IGJ	8.8436e-23
206	APTX	9.2657e-23
207	QRICH1	1.1429e-22
208	SPIN1	1.3385e-22
209	RPS11	1.3852e-22
210	RPP38	2.0187e-22
211	C17orf108	2.0834e-22
212	ZNF358	2.3235e-22
213	RPL14	2.3391e-22
214	LZIC	2.5558e-22
215	TGFB1I1	2.7634e-22
216	SELM	3.2614e-22
217	CAPG	4.5857e-22
218	BCAT2	4.852e-22
219	RPL9	5.9072e-22
220	PRSS3	6.1485e-22
221	C6orf203	7.1103e-22
222	ISOC2	9.4984e-22
223	C12orf65	1.0508e-21
224	SNRNP35	1.074e-21
225	ICAM2	1.251e-21
226	TMEM45B	1.3039e-21
227	RAB27A	1.4102e-21
228	FAM107B	1.4542e-21
229	AGPAT3	1.546e-21
230	RPS2	1.757e-21
231	GGA1	1.7598e-21
232	PPM1A	1.9663e-21
233	DEDD	2.3494e-21
234	ING4	2.3836e-21
235	GTF2H5	2.6972e-21
236	SIL1	3.286e-21
237	NRGN	3.8518e-21
238	AKAP1	4.8606e-21
239	CD99	6.3435e-21
240	LINS1	7.1937e-21
241	AURKB	8.3128e-21
242	SPSB3	9.4416e-21
243	PITPNC1	1.1942e-20
244	SEPT6	1.2172e-20
245	SF4	1.3161e-20
246	TRIM38	1.5072e-20
247	ZNF683	1.6457e-20
248	RPSA	1.6971e-20
249	VEZT	2.082e-20
250	LGALS3BP	2.1273e-20
251	TMSB15B	2.152e-20
252	MGST1	2.4202e-20
253	SSSCA1	2.8503e-20
254	COMMD4	3.239e-20
255	HOPX	3.3364e-20
256	RNF4	3.5782e-20
257	MAP7	3.9217e-20
258	TM9SF4	5.6648e-20
259	C17orf62	7.0554e-20
260	PRKACA	7.6859e-20
261	CIDEC	8.8427e-20
262	MINA	8.9685e-20
263	PRR16	1.0062e-19
264	TTYH3	1.2564e-19
265	FCGR1A	1.3261e-19
266	MSMB	1.4243e-19
267	CES4	1.5078e-19
268	ZNF187	1.5334e-19
269	PHF11	1.6125e-19
270	S100A7	1.8546e-19
271	RPIA	1.9281e-19
272	DDX41	1.9643e-19
273	TEX2	1.9715e-19
274	LOC645166	2.0278e-19
275	SPRR2A	3.3501e-19
276	LIN28A	3.4915e-19
277	SMN1	4.0997e-19
278	SUN2	4.3369e-19
279	AGR3	5.5761e-19
280	HDHD1A	5.6156e-19
281	NNAT	6.3516e-19
282	BLVRB	6.4945e-19
283	SMARCD2	6.6919e-19
284	EYA2	6.7359e-19
285	EBPL	7.404e-19
286	ABCG1	7.685e-19
287	PFDN6	8.9238e-19
288	XPO7	9.0577e-19
289	SLC43A3	1.0169e-18
290	KCTD6	1.5192e-18
291	NDUFS8	1.5205e-18
292	LRRC8A	1.6794e-18
293	BLCAP	1.7367e-18
294	SEC22A	1.7965e-18
295	SOCS6	1.9457e-18
296	GYPC	1.9807e-18
297	THRAP3	2.2388e-18
298	PSMC1	2.3214e-18
299	NUDT2	2.3245e-18
300	C22orf9	2.7137e-18
301	RAP1A	2.8312e-18
302	MBD3	2.9361e-18
303	NCS1	3.2268e-18
304	C1D	3.793e-18
305	ZCCHC7	5.3517e-18
306	MYNN	5.5262e-18
307	EVL	5.841e-18
308	SLC25A14	5.9152e-18
309	NOSIP	5.9694e-18
310	SPRR2D	7.0024e-18
311	TATDN3	7.33e-18
312	WIPF2	7.425e-18
313	ZNF480	7.6093e-18
314	TMEM161A	7.6729e-18
315	PPDPF	8.6284e-18
316	CNFN	9.7944e-18
317	CHTF8	9.9752e-18
318	PYCARD	1.0023e-17
319	PKIA	1.0246e-17
320	EPS15	1.1103e-17
321	SP1	1.4601e-17
322	RABEPK	1.7126e-17
323	GATAD2A	1.931e-17
324	C19orf21	2.0479e-17
325	C14orf129	2.4366e-17
326	ZBTB45	2.4417e-17
327	PPP2R2C	3.3061e-17
328	GNLY	4.0522e-17
329	PYCRL	4.2811e-17
330	TMEM106C	5.3998e-17
331	ORMDL3	6.4371e-17
332	CRYZL1	6.9735e-17
333	SERPINA3	7.2971e-17
334	DIO2	7.7493e-17
335	CHEK2	8.2536e-17
336	CABYR	8.3155e-17
337	PIN1	8.6144e-17
338	NCRNA00164	9.1663e-17
339	SRA1	9.7146e-17
340	NEBL	1.0373e-16
341	CPSF7	1.0934e-16
342	C14orf80	1.1005e-16
343	LGALS7B	1.1085e-16
344	C9orf23	1.1151e-16
345	CARKD	1.122e-16
346	ADAR	1.1307e-16
347	CSNK1A1P	1.2334e-16
348	ALDH4A1	1.4492e-16
349	ALG11	1.5337e-16
350	GTF2E1	1.7552e-16
351	HAGH	1.7607e-16
352	CORO2A	1.9169e-16
353	TFEB	2.0123e-16
354	UBE2G2	2.1367e-16
355	BPGM	2.1454e-16
356	CYB561	2.2623e-16
357	UGT1A10	2.5395e-16
358	SNUPN	2.7193e-16
359	NFIX	2.7384e-16
360	C16orf5	2.7576e-16
361	GJB4	2.836e-16
362	RABL5	2.851e-16
363	RNF214	3.4795e-16
364	SIRT6	3.6472e-16
365	BTD	3.6844e-16
366	GPM6B	3.8185e-16
367	BRD4	4.2266e-16
368	FCF1	4.7062e-16
369	LCE3D	4.9167e-16
370	TAB2	4.9362e-16
371	RAPGEF1	5.2491e-16
372	HBA1	6.8246e-16
373	LPAR5	7.8319e-16
374	PPM1L	8.4557e-16
375	THOC5	8.5291e-16
376	GPRC5D	8.592e-16
377	NGDN	1.0525e-15
378	PLAC8	1.1577e-15
379	MPV17	1.2409e-15
380	SH3BP4	1.2888e-15
381	ATPIF1	1.3254e-15
382	DUSP4	1.5988e-15
383	AMN1	1.7926e-15
384	SAA1	2.4192e-15
385	CTTNBP2NL	2.6877e-15
386	HNRNPM	2.8382e-15
387	C5orf58	3.4273e-15
388	PITPNB	3.4651e-15
389	COL8A1	3.6539e-15
390	BAD	3.7422e-15
391	DAB1	3.9741e-15
392	POPDC3	4.099e-15
393	CLIC6	4.5896e-15
394	GTSF1	4.6043e-15
395	TRIB1	4.6154e-15
396	LEMD1	4.7011e-15
397	DCI	5.1473e-15
398	C21orf56	5.8002e-15
399	NUMB	6.7651e-15
400	HMGXB4	7.0391e-15
401	ITGB3BP	8.0069e-15
402	GNG12	8.8485e-15
403	ENTPD1	8.9244e-15
404	SPA17	8.9748e-15
405	SPRR2B	9.9117e-15
406	CCDC117	1.026e-14
407	CXCR7	1.077e-14
408	GJA5	1.1853e-14
409	SNW1	1.289e-14
410	ZNF623	1.4051e-14
411	GJA4	1.4238e-14
412	HAPLN3	1.5203e-14
413	ANKRD46	1.7125e-14
414	UBXN6	1.8337e-14
415	RACGAP1	1.8402e-14
416	MAFK	1.8691e-14
417	PLUNC	2.19e-14
418	TRAPPC5	2.2642e-14
419	CYB5R3	2.6779e-14
420	FXYD6	2.7671e-14
421	EIF4A1	2.8733e-14
422	SFRS16	2.986e-14
423	LIN7C	3.0207e-14
424	DHRS4L1	3.044e-14
425	GSR	3.0536e-14
426	C1orf174	3.075e-14
427	IL18	3.153e-14
428	RNF14	3.5738e-14
429	MSL3L2	3.5965e-14
430	PTPRCAP	3.6019e-14
431	TCEB2	3.881e-14
432	LY6E	3.9001e-14
433	FBRS	4.1257e-14
434	ZNF226	4.3468e-14
435	NCOA5	4.5231e-14
436	FPR1	4.6926e-14
437	MED6	4.7986e-14
438	C17orf81	4.8823e-14
439	WEE1	4.9168e-14
440	TAF8	4.9338e-14
441	SACM1L	5.0547e-14
442	NFYA	5.5129e-14
443	C5AR1	5.6685e-14
444	EPN1	5.7273e-14
445	LCP1	6.0063e-14
446	SFTPA2	6.9023e-14
447	SCRN2	7.1275e-14
448	NIPAL3	7.3767e-14
449	HSD17B10	9.7388e-14
450	ZNF238	1.1211e-13
451	SLC6A10P	1.3779e-13
452	HN1L	1.4403e-13
453	CD81	1.4562e-13
454	C7orf42	1.467e-13
455	ATG4B	1.5769e-13
456	HMOX2	1.6672e-13
457	KIAA0146	1.7078e-13
458	CISH	1.74e-13
459	C6orf162	1.8809e-13
460	WHSC2	1.9087e-13
461	TMEM141	1.9422e-13
462	FLT3LG	1.9761e-13
463	MDFIC	2.1408e-13
464	C15orf38	2.5611e-13
465	CDC42EP4	2.5865e-13
466	RPS15A	2.5953e-13
467	MYADM	2.7005e-13
468	RAB11FIP3	2.7258e-13
469	SCRN1	2.8625e-13
470	TRIM4	2.894e-13
471	RNMT	3.3131e-13
472	AP3M1	3.3843e-13
473	CKMT1A	3.409e-13
474	ASNS	3.5341e-13
475	ZNF121	3.562e-13
476	OXSM	3.6515e-13
477	GIMAP2	3.6942e-13
478	ANAPC13	3.9243e-13
479	C9orf30	4.324e-13
480	TCF7L2	4.9224e-13
481	SH3YL1	5.1458e-13
482	FBXO46	6.6842e-13
483	NUP50	7.4194e-13
484	SPRR2F	7.5749e-13
485	TMEM138	7.7754e-13
486	LSM5	8.253e-13
487	BEX5	8.897e-13
488	C8orf33	1.006e-12
489	BCL6	1.0333e-12
490	LYPD6	1.0838e-12
491	TRNT1	1.4078e-12
492	PARD6G	1.496e-12
493	DEPDC1B	1.5777e-12
494	TTC31	1.6414e-12
495	C5orf13	1.8037e-12
496	ALAD	2.0552e-12
497	KLHL13	2.0918e-12
498	THOC3	2.095e-12
499	ARPC1B	2.1377e-12
500	CEPT1	2.1655e-12
501	HYLS1	2.1872e-12
502	GAL3ST4	2.222e-12
503	C1GALT1C1	2.4953e-12
504	PACSIN3	2.5594e-12
505	C15orf57	2.5883e-12
506	KLHL28	3.002e-12
507	SEPT11	3.1888e-12
508	EIF4ENIF1	3.2295e-12
509	MAGEA6	3.31e-12
510	EXOSC8	3.4354e-12
511	ZNF398	3.5122e-12
512	C1orf69	3.7824e-12
513	LGALS3	3.9076e-12
514	HOXD11	4.3858e-12
515	LOC399815	4.4225e-12
516	RPS9	4.6833e-12
517	LOC652276	4.9751e-12
518	C10orf35	5.3305e-12
519	KLK13	5.3669e-12
520	SEMA3F	6.2765e-12
521	C2orf74	6.6877e-12
522	RPL10A	7.3947e-12
523	BACH1	7.539e-12
524	THAP7	8.096e-12
525	LPAR6	8.3405e-12
526	CDT1	9.7867e-12
527	SSBP3	1.0006e-11
528	TIAL1	1.0842e-11
529	SENP8	1.1052e-11
530	RPL36	1.1545e-11
531	IMPA1	1.251e-11
532	TSPAN4	1.3603e-11
533	FAM107A	1.3778e-11
534	IFI27L2	1.3919e-11
535	DNAH17	1.4296e-11
536	ODF2	1.709e-11
537	CARHSP1	1.736e-11
538	ECSIT	1.7902e-11
539	HNRNPUL1	1.8542e-11
540	CCDC115	1.87e-11
541	C5orf28	1.9464e-11
542	SPOP	2.2878e-11
543	LYSMD3	2.3206e-11
544	CCL14	2.3336e-11
545	LZTS2	2.3388e-11
546	KRT17	2.4031e-11
547	PEX5	2.4052e-11
548	NAP1L4	2.45e-11
549	IRF5	2.473e-11
550	LRP3	2.5539e-11
551	ZNF385A	2.6743e-11
552	SELPLG	2.7429e-11
553	FAM73B	2.8253e-11
554	CDC42	2.8471e-11
555	C3orf26	3.0652e-11
556	CCDC130	3.1841e-11
557	ZNF57	3.2023e-11
558	ENO2	3.3031e-11
559	SURF4	3.8269e-11
560	COQ7	3.9534e-11
561	PTGS1	4.0295e-11
562	GALNS	4.1434e-11
563	KRT222	4.2186e-11
564	TADA2A	4.3546e-11
565	SLC35A4	4.4037e-11
566	RGMA	4.4662e-11
567	POLR2I	4.812e-11
568	ESRRA	4.8789e-11
569	LCE3E	4.8952e-11
570	RGMB	4.9912e-11
571	C16orf63	5.1469e-11
572	DAPK3	5.6064e-11
573	POP4	6.0115e-11
574	MEGF9	6.2276e-11
575	ZCCHC9	7.3531e-11
576	FOXJ3	7.4439e-11
577	LRG1	7.623e-11
578	PARVB	7.8555e-11
579	WHSC1	8.0094e-11
580	JDP2	8.3307e-11
581	SEPT2	9.2108e-11
582	SLC44A4	9.2331e-11
583	TXLNA	9.5709e-11
584	SPATA2	9.7329e-11
585	NKIRAS1	1.0695e-10
586	LTF	1.0976e-10
587	NSUN5	1.109e-10
588	SLC35A3	1.1832e-10
589	IMP4	1.2334e-10
590	CHEK1	1.2457e-10
591	QTRTD1	1.3209e-10
592	CDHR3	1.3387e-10
593	ZNF707	1.3647e-10
594	KLHL8	1.457e-10
595	C14orf109	1.485e-10
596	KRT10	1.4907e-10
597	SHMT1	1.551e-10
598	MTIF3	1.5747e-10
599	LRRC28	1.6255e-10
600	EFEMP1	1.6814e-10
601	SFXN2	1.7214e-10
602	CXXC5	1.7302e-10
603	UBD	1.7467e-10
604	BRE	1.7771e-10
605	KHDC1	1.7859e-10
606	NDRG2	1.9853e-10
607	DBNDD2	2.069e-10
608	PID1	2.6171e-10
609	GOSR1	2.7763e-10
610	UBA52	2.9706e-10
611	DEFB1	3.1259e-10
612	FAM190A	3.2003e-10
613	RPS6KA3	3.277e-10
614	GSTM1	3.3024e-10
615	UGT1A9	3.3116e-10
616	RNF41	3.6075e-10
617	ZBTB33	3.7984e-10
618	GAS2L1	3.8508e-10
619	C18orf16	4.1472e-10
620	PRICKLE3	4.3856e-10
621	EPDR1	4.7062e-10
622	PLS1	4.9794e-10
623	C17orf89	5.3908e-10
624	NDUFA11	5.545e-10
625	CCDC71	5.6119e-10
626	KLHDC10	5.7032e-10
627	GPR89C	6.3349e-10
628	TMEM39B	6.3724e-10
629	RPL13	6.464e-10
630	IGFL1	6.508e-10
631	EXOSC1	6.9131e-10
632	MMAB	7.0794e-10
633	GNPTG	7.1869e-10
634	SAA2	7.5443e-10
635	KRT84	7.6051e-10
636	NARFL	8.2815e-10
637	RASSF3	8.4931e-10
638	C14orf34	8.7475e-10
639	ARPP19	9.2628e-10
640	TMBIM6	9.4131e-10
641	BRP44L	9.9377e-10
642	ZACN	1.0123e-09
643	RNF34	1.0154e-09
644	ATAD1	1.0611e-09
645	CRTC3	1.0633e-09
646	MSR1	1.0732e-09
647	ZBTB7C	1.0874e-09
648	LOC100132247	1.1033e-09
649	TMCC3	1.1121e-09
650	KLHL5	1.1187e-09
651	PPP3CB	1.1461e-09
652	LMO2	1.4253e-09
653	TPBG	1.446e-09
654	RPS4X	1.4844e-09
655	MAGED4	1.4946e-09
656	MAD2L2	1.6051e-09
657	SRRM1	1.7064e-09
658	AKR1E2	1.7423e-09
659	LAD1	1.8643e-09
660	GGTLC2	1.9478e-09
661	C17orf37	2.1755e-09
662	N6AMT2	2.1911e-09
663	SERPING1	2.3039e-09
664	NCLN	2.3238e-09
665	GPR176	2.3701e-09
666	RRAS2	2.3795e-09
667	HBA2	2.403e-09
668	NEURL	2.5658e-09
669	ACTR3C	2.6263e-09
670	CSAG1	2.9101e-09
671	TRABD	2.9245e-09
672	HSF1	2.9667e-09
673	RABAC1	3.1476e-09
674	VEGFB	3.1479e-09
675	C15orf48	3.1708e-09
676	PDP1	3.3136e-09
677	AK3L1	3.3394e-09
678	ADSSL1	3.4266e-09
679	TTLL13	3.4713e-09
680	FBXW11	3.6798e-09
681	ATP5J2	3.6972e-09
682	EPN2	3.7252e-09
683	LMF1	3.9045e-09
684	ZNF337	4.1155e-09
685	DACT1	4.1255e-09
686	MLF1	4.3734e-09
687	GLI4	4.468e-09
688	TRMT112	4.5924e-09
689	FAM3A	4.7314e-09
690	ZNF687	4.8418e-09
691	UGT1A7	4.9514e-09
692	SLC39A14	5.2003e-09
693	SUCLA2	5.2146e-09
694	PDGFB	5.5209e-09
695	INPP1	5.7127e-09
696	NFYB	5.7903e-09
697	BCL2L2	5.8184e-09
698	MGLL	5.9266e-09
699	USP46	5.9682e-09
700	CASP1	6.7253e-09
701	SNRPB	6.9362e-09
702	ARFRP1	7.1217e-09
703	C5orf30	7.9519e-09
704	FAM92B	8.0098e-09
705	CT45A1	8.3825e-09
706	SPRR1A	8.5943e-09
707	ST3GAL4	9.11e-09
708	C1QC	9.1673e-09
709	SLC25A19	9.2195e-09
710	RABL3	9.3074e-09
711	LSP1	9.5294e-09
712	EPB41L2	9.7062e-09
713	C21orf57	1.067e-08
714	AGPHD1	1.1397e-08
715	PPM1F	1.1544e-08
716	ETV5	1.2709e-08
717	MRPL4	1.2949e-08
718	SUV420H1	1.3193e-08
719	RNLS	1.4425e-08
720	AIMP1	1.4511e-08
721	FPR2	1.5342e-08
722	VIPAR	1.5707e-08
723	SCAMP2	1.6763e-08
724	C10orf128	1.7755e-08
725	DHRS9	1.8358e-08
726	CABC1	1.8686e-08
727	GNPDA1	1.8776e-08
728	C14orf178	1.8834e-08
729	C6orf186	1.8965e-08
730	HDAC11	1.8976e-08
731	FN3K	1.9129e-08
732	CD200	1.9262e-08
733	RBP7	1.9635e-08
734	AKR1CL1	2.0024e-08
735	ZMYND8	2.1519e-08
736	LAYN	2.1911e-08
737	DCUN1D4	2.2e-08
738	ATF7IP	2.4277e-08
739	TTPAL	2.4387e-08
740	CTBS	2.5194e-08
741	CASP3	2.7139e-08
742	PCYT2	2.7305e-08
743	CMTM2	2.8265e-08
744	CMTM1	2.8343e-08
745	IQCG	2.8548e-08
746	INO80E	2.9538e-08
747	PRKAR1B	2.9607e-08
748	FUT3	2.983e-08
749	PTGDS	3.2087e-08
750	RPL36A	3.4683e-08
751	ORMDL1	3.5357e-08
752	COL1A1	3.8021e-08
753	GPR107	4.1154e-08
754	FHL1	4.4466e-08
755	CLIC3	4.5634e-08
756	PLEKHG6	4.6536e-08
757	KIAA0114	5.0076e-08
758	TRIM32	5.0308e-08
759	TMEM200A	5.2344e-08
760	ARNT	5.4517e-08
761	LOC401052	5.4816e-08
762	C10orf84	5.4921e-08
763	FOXK2	5.548e-08
764	IMMP1L	5.5814e-08
765	ITFG3	5.6441e-08
766	PGM3	5.7686e-08
767	LRRC61	5.9329e-08
768	HLA-DRB5	6.0924e-08
769	HILS1	6.1165e-08
770	NCRNA00171	6.4208e-08
771	GTDC1	6.5303e-08
772	TMLHE	6.5339e-08
773	LOC595101	6.5879e-08
774	CRIP2	6.9829e-08
775	STC2	7.0211e-08
776	GOPC	7.2857e-08
777	FBXO11	7.3022e-08
778	KLK7	7.4863e-08
779	MRPL28	7.6763e-08
780	VPS28	7.8396e-08
781	IGFL2	7.8948e-08
782	RMI1	8.1504e-08
783	FOLR1	8.5163e-08
784	AP4S1	8.8433e-08
785	ULK3	8.8985e-08
786	THAP6	9.3497e-08
787	HBG2	9.6208e-08
788	C1orf198	9.7776e-08
789	FAM78A	9.851e-08
790	ZKSCAN1	9.9219e-08
791	LMBR1	1.0051e-07
792	YPEL1	1.0365e-07
793	PGBD5	1.0664e-07
794	ALX3	1.0794e-07
795	LASS6	1.096e-07
796	LOC100130264	1.1025e-07
797	PODN	1.1262e-07
798	DDX6	1.1403e-07
799	SLC22A18AS	1.1425e-07
800	PRIMA1	1.1791e-07
801	TNFRSF10C	1.2143e-07
802	OLFM1	1.2667e-07
803	TMEM181	1.3599e-07
804	C12orf72	1.389e-07
805	CYB5R2	1.4137e-07
806	BANP	1.4809e-07
807	CCR1	1.5211e-07
808	COL9A3	1.5537e-07
809	ZCCHC24	1.5649e-07
810	LRRC32	1.6146e-07
811	PBXIP1	1.6743e-07
812	PDF	1.6975e-07
813	ARHGEF35	1.6995e-07
814	TCEB1	1.7398e-07
815	ITGB7	1.7505e-07
816	CBX5	1.819e-07
817	TFF2	1.8548e-07
818	HMGN1	1.9104e-07
819	NDUFA7	1.9299e-07
820	PLSCR4	1.9311e-07
821	FSCN3	1.9653e-07
822	GPX4	1.9765e-07
823	PCP4	2.0224e-07
824	CTAG1B	2.0389e-07
825	WAC	2.0492e-07
826	AURKA	2.098e-07
827	GPT2	2.1652e-07
828	STARD3NL	2.1786e-07
829	PAGE2B	2.1963e-07
830	ALCAM	2.2331e-07
831	ENDOU	2.2539e-07
832	PI4KAP1	2.3609e-07
833	PPARG	2.3819e-07
834	IDH3G	2.3997e-07
835	PLA2G16	2.4957e-07
836	CWC22	2.5334e-07
837	NCALD	2.6245e-07
838	KYNU	2.6774e-07
839	CNOT2	2.6816e-07
840	RLIM	2.6843e-07
841	ZHX3	2.7188e-07
842	GPAT2	2.7225e-07
843	IDH3B	2.7497e-07
844	BID	2.8961e-07
845	C11orf75	2.9392e-07
846	CRIP1	2.9418e-07
847	KRT82	2.957e-07
848	CDCA7L	2.9775e-07
849	ANXA9	2.9785e-07
850	MIA	3.0144e-07
851	INPP5A	3.2006e-07
852	PAPSS2	3.241e-07
853	SDCCAG3	3.3493e-07
854	LOC84740	3.3547e-07
855	PIGX	3.3899e-07
856	C16orf52	3.4451e-07
857	CCDC82	3.4577e-07
858	GMPPA	3.5373e-07
859	TRIM16L	3.5752e-07
860	LPAR1	3.6501e-07
861	IL33	3.8086e-07
862	C19orf12	3.9904e-07
863	NDST1	4.0103e-07
864	SERPINI1	4.0154e-07
865	TJAP1	4.0626e-07
866	MAST2	4.1014e-07
867	CHST5	4.2833e-07
868	WWOX	4.3014e-07
869	EIF4B	4.4498e-07
870	COL6A1	4.6201e-07
871	SLCO5A1	4.6592e-07
872	CAB39	4.7978e-07
873	KANK2	4.8535e-07
874	DENND1A	4.8989e-07
875	CD274	4.958e-07
876	RORA	5.0557e-07
877	STARD3	5.2333e-07
878	DHX40P1	5.3076e-07
879	KRT31	5.4359e-07
880	POLR1C	5.4747e-07
881	UST	5.726e-07
882	ZNF180	5.8375e-07
883	FDXR	6.2593e-07
884	PCGF5	6.2981e-07
885	MED20	6.3002e-07
886	LARP1	6.3272e-07
887	CCL17	6.3563e-07
888	MPP7	6.9499e-07
889	ZNF346	6.9528e-07
890	MAFF	7.0901e-07
891	DTX2	7.3547e-07
892	ZNF343	7.4251e-07
893	ZBTB1	7.6996e-07
894	PSMA4	7.7537e-07
895	NCRNA00081	7.888e-07
896	C12orf41	7.8927e-07
897	NCOA4	7.9805e-07
898	FLJ44606	7.9939e-07
899	YPEL5	8.1283e-07
900	RYR1	8.3545e-07
901	NDRG3	8.4913e-07
902	ZDHHC4	8.5201e-07
903	RABL2A	8.6446e-07
904	DDAH1	8.9143e-07
905	C4orf19	9.6204e-07
906	APOC2	9.6229e-07
907	POLR2F	9.7439e-07
908	SLC30A6	9.8002e-07
909	FKBP8	9.8165e-07
910	COMMD6	9.8472e-07
911	TNXB	1.0046e-06
912	RNF25	1.0087e-06
913	GTPBP2	1.0087e-06
914	FCGR1C	1.0199e-06
915	IMMP2L	1.0514e-06
916	RPL32	1.0607e-06
917	C1orf91	1.1057e-06
918	MRAP	1.1306e-06
919	CNTNAP2	1.1514e-06
920	GEMIN6	1.1582e-06
921	GRHL1	1.1603e-06
922	ISYNA1	1.1665e-06
923	RNU5E	1.1671e-06
924	KIAA1462	1.1792e-06
925	CYP2E1	1.1826e-06
926	GNGT1	1.1927e-06
927	TBL1X	1.2203e-06
928	NCRNA00094	1.2292e-06
929	GTF2F1	1.2351e-06
930	C1orf96	1.2565e-06
931	FAHD1	1.2636e-06
932	OAT	1.2968e-06
933	WWP2	1.3079e-06
934	ALG1L	1.3365e-06
935	CDC20	1.3445e-06
936	CCR5	1.4008e-06
937	UTS2	1.4211e-06
938	RDH16	1.567e-06
939	SLC6A9	1.5874e-06
940	FKBP2	1.5892e-06
941	UBE2T	1.6592e-06
942	NSUN4	1.6964e-06
943	NUDT5	1.7359e-06
944	C11orf57	1.7428e-06
945	RGS17	1.7511e-06
946	ZNF641	1.7511e-06
947	IL24	1.7592e-06
948	POLR2E	1.7868e-06
949	SLCO2A1	1.8253e-06
950	SOLH	1.8779e-06
951	HS6ST2	2.0622e-06
952	C22orf27	2.0921e-06
953	SCAND1	2.0973e-06
954	TNFAIP8L3	2.1338e-06
955	MRPL39	2.1353e-06
956	LYPD3	2.1497e-06
957	FLJ35390	2.1708e-06
958	LIPG	2.1756e-06
959	IFITM3	2.2012e-06
960	MRPS2	2.2162e-06
961	FAM47E	2.2418e-06
962	PPCDC	2.3573e-06
963	LRRC50	2.3848e-06
964	LYPD6B	2.542e-06
965	TMEM63B	2.5427e-06
966	C12orf48	2.5476e-06
967	HAUS5	2.5629e-06
968	EGR3	2.5771e-06
969	DLX6AS	2.6212e-06
970	ESYT2	2.6933e-06
971	POP1	2.7393e-06
972	GCNT1	2.7961e-06
973	TRY6	2.8217e-06
974	ZBED1	2.8593e-06
975	SLC35A2	2.8594e-06
976	C12orf73	2.8957e-06
977	GPRC5C	2.9297e-06
978	PTCD2	3.018e-06
979	AIF1L	3.0328e-06
980	TPMT	3.0617e-06
981	CDC37	3.1416e-06
982	INPP5K	3.1933e-06
983	FBXO34	3.3949e-06
984	REEP4	3.4358e-06
985	ZNF271	3.5664e-06
986	A4GALT	3.6064e-06
987	GGA3	3.8027e-06
988	SEC24C	3.902e-06
989	TSTD1	3.9518e-06
990	C3orf33	4.0504e-06
991	C1orf114	4.0772e-06
992	MPST	4.1556e-06
993	GOLGA7	4.3712e-06
994	ZNF25	4.3954e-06
995	SPRR2G	4.5115e-06
996	C16orf74	4.587e-06
997	PPM1M	4.7368e-06
998	GPR34	4.8071e-06
999	UPK1B	4.8084e-06
1000	TUBA4B	4.8139e-06
1001	SMAP2	4.8521e-06
1002	RMND5B	4.8835e-06
1003	HEATR4	4.9169e-06
1004	EML2	4.9276e-06
1005	MAGEA4	5.0087e-06
1006	FBXO44	5.0908e-06
1007	EIF3G	5.1126e-06
1008	TLE3	5.1287e-06
1009	SORT1	5.2114e-06
1010	CHCHD2	5.2384e-06
1011	ZCCHC10	5.3421e-06
1012	TPM4	5.4353e-06
1013	MAGED4B	5.9145e-06
1014	CYTH1	6.0022e-06
1015	LDB1	6.1797e-06
1016	UBE2E2	6.1806e-06
1017	PLEKHA1	6.3327e-06
1018	BAIAP2L2	6.3876e-06
1019	RPS13	6.5003e-06
1020	ASB2	6.5006e-06
1021	AQP4	6.519e-06
1022	PHF15	6.6311e-06
1023	GRAMD1A	6.6442e-06
1024	ZMAT3	6.7613e-06
1025	C6orf108	6.886e-06
1026	C12orf75	7.1177e-06
1027	HS3ST2	7.1278e-06
1028	C7orf25	7.2529e-06
1029	FAM3B	7.277e-06
1030	CARS	7.3179e-06
1031	SEPX1	7.5389e-06
1032	CYP21A2	7.5884e-06
1033	NKRF	7.8275e-06
1034	GAPDH	7.8343e-06
1035	TOLLIP	8.1471e-06
1036	CCDC42B	8.3406e-06
1037	ERLIN2	8.509e-06
1038	POM121L8P	8.5269e-06
1039	FAM115A	8.5919e-06
1040	GPR81	8.623e-06
1041	C20orf118	8.7979e-06
1042	F2	8.8887e-06
1043	MRPL41	9.1696e-06
1044	SYNGR1	9.6388e-06
1045	FAS	9.6639e-06
1046	TFDP1	9.7086e-06
1047	S100A7A	1.0236e-05
1048	CHI3L2	1.046e-05
1049	GATM	1.0846e-05
1050	HIPK1	1.0867e-05
1051	TIPIN	1.0977e-05
1052	ZNF192	1.1024e-05
1053	TMEM104	1.1125e-05
1054	HSPA2	1.1151e-05
1055	VDR	1.1254e-05
1056	SLC3A2	1.157e-05
1057	KLC4	1.1645e-05
1058	LASS3	1.1663e-05
1059	CYB5R1	1.1766e-05
1060	DYRK3	1.1836e-05
1061	GORASP1	1.2126e-05
1062	SDC3	1.2213e-05
1063	LHFPL3	1.2393e-05
1064	KCTD18	1.243e-05
1065	BAG2	1.2592e-05
1066	ACOT7	1.2734e-05
1067	PRB4	1.2849e-05
1068	RABGEF1	1.2917e-05
1069	MB	1.3365e-05
1070	CCNE2	1.3778e-05
1071	DEFB126	1.3815e-05
1072	TPPP3	1.3886e-05
1073	CHIT1	1.3895e-05
1074	SLC11A2	1.3946e-05
1075	RAB35	1.4251e-05
1076	IL1R2	1.4374e-05
1077	RAGE	1.4663e-05
1078	NFATC3	1.493e-05
1079	PAAF1	1.5007e-05
1080	RAB4B	1.5197e-05
1081	SPDYE8P	1.5343e-05
1082	IL1F9	1.6006e-05
1083	WDR73	1.637e-05
1084	MAFG	1.6374e-05
1085	CHM	1.6546e-05
1086	HMGA2	1.6573e-05
1087	LLGL2	1.6679e-05
1088	C15orf44	1.6728e-05
1089	CDK2AP1	1.6859e-05
1090	PTPN7	1.695e-05
1091	TRNAU1AP	1.7317e-05
1092	SLC16A5	1.7367e-05
1093	HLA-DQA1	1.774e-05
1094	ARL2	1.7926e-05
1095	ATP5S	1.81e-05
1096	ZNF668	1.8162e-05
1097	FBXL13	1.8354e-05
1098	ELMO2	1.8882e-05
1099	COX4I2	1.9554e-05
1100	FAH	1.9638e-05
1101	SELENBP1	1.9768e-05
1102	ATPAF1	1.9857e-05
1103	PIGQ	2.0569e-05
1104	ADH7	2.0585e-05
1105	USP21	2.1024e-05
1106	IRF1	2.115e-05
1107	NT5C2	2.2166e-05
1108	SUMF1	2.2663e-05
1109	C4orf7	2.2894e-05
1110	C21orf2	2.3016e-05
1111	RNF19A	2.3308e-05
1112	HSD11B2	2.3392e-05
1113	AGTRAP	2.3567e-05
1114	NCRNA00116	2.4031e-05
1115	CYP4F3	2.4038e-05
1116	S100A12	2.5634e-05
1117	RNF220	2.5824e-05
1118	CCDC56	2.5903e-05
1119	EDARADD	2.6402e-05
1120	HSPA13	2.6878e-05
1121	NGFRAP1	2.7449e-05
1122	ZNF90	2.7827e-05
1123	PINK1	2.7975e-05
1124	TMUB1	2.8078e-05
1125	COMMD10	2.8109e-05
1126	IGF2BP3	2.9003e-05
1127	SOCS3	2.9011e-05
1128	SH3BP5	2.9159e-05
1129	NPDC1	2.9182e-05
1130	MED26	2.9426e-05
1131	CKMT1B	2.9446e-05
1132	TMEM135	2.9593e-05
1133	P2RY13	3.0134e-05
1134	TMEM176B	3.0181e-05
1135	COL4A6	3.023e-05
1136	NAT1	3.0884e-05
1137	PIAS4	3.1336e-05
1138	MOSPD3	3.1372e-05
1139	TTLL1	3.2033e-05
1140	SNN	3.2258e-05
1141	CYB5D1	3.2493e-05
1142	TBCEL	3.2597e-05
1143	ST3GAL5	3.2745e-05
1144	DNAJC24	3.3083e-05
1145	APC2	3.3747e-05
1146	AMMECR1L	3.3776e-05
1147	AGAP11	3.3931e-05
1148	TCEAL1	3.4335e-05
1149	C3orf45	3.4502e-05
1150	PRH2	3.5638e-05
1151	TUBB2A	3.6275e-05
1152	FSTL3	3.6678e-05
1153	HLA-DRB1	3.7528e-05
1154	GJA9	3.818e-05
1155	TXNL4A	3.8345e-05
1156	TIPARP	3.8791e-05
1157	TRIM26	3.9603e-05
1158	CCBL1	3.964e-05
1159	JAK1	4.1825e-05
1160	HRH1	4.196e-05
1161	CDK5RAP3	4.2204e-05
1162	TRAPPC2	4.2444e-05
1163	FAM114A2	4.3188e-05
1164	EIF4G3	4.3655e-05
1165	C16orf73	4.4014e-05
1166	SMN2	4.457e-05
1167	SERPINE3	4.5579e-05
1168	DBNDD1	4.6328e-05
1169	WIPF3	4.7286e-05
1170	IDI1	4.7294e-05
1171	ZFAND2B	4.7807e-05
1172	TMEM125	4.8106e-05
1173	DSN1	4.9187e-05
1174	NPIPL3	5.072e-05
1175	DACT3	5.0954e-05
1176	BTBD9	5.1144e-05
1177	NSF	5.1606e-05
1178	C6orf52	5.2288e-05
1179	TNNC1	5.3044e-05
1180	SNX10	5.3287e-05
1181	RBM9	5.3946e-05
1182	ACPL2	5.398e-05
1183	TFIP11	5.4322e-05
1184	RAB5C	5.5312e-05
1185	CTNNBIP1	5.5454e-05
1186	C7orf28A	5.5507e-05
1187	AKR1C2	5.7645e-05
1188	FAM18B	5.8958e-05
1189	HESRG	5.9522e-05
1190	AKR1C1	6.0914e-05
1191	LSM10	6.1288e-05
1192	RIMS4	6.1492e-05
1193	CCDC159	6.2534e-05
1194	BRF1	6.2718e-05
1195	ZNF525	6.4006e-05
1196	CCDC39	6.4336e-05
1197	SMOC2	6.5053e-05
1198	ZNF275	6.5906e-05
1199	PRSS21	6.6184e-05
1200	TAL1	6.6349e-05
1201	KRTCAP3	6.6441e-05
1202	POLD4	6.7509e-05
1203	FCGR3A	6.7556e-05
1204	CAMKK2	7.1064e-05
1205	GPR89B	7.2809e-05
1206	SULT1A2	7.2898e-05
1207	UIMC1	7.4281e-05
1208	SMCR7	7.6089e-05
1209	C1orf172	7.6587e-05
1210	PHF20	7.8031e-05
1211	NME6	7.8325e-05
1212	RBBP5	7.8695e-05
1213	GJB7	7.9293e-05
1214	CYTIP	7.9936e-05
1215	PENK	8.035e-05
1216	MAP1LC3B2	8.1153e-05
1217	TP53	8.1842e-05
1218	SGMS2	8.4015e-05
1219	TSPAN8	8.534e-05
1220	FGF14	8.5482e-05
1221	SYK	8.6384e-05
1222	KRT35	9.0076e-05
1223	IMPACT	9.0264e-05
1224	ZNF446	9.0318e-05
1225	SIRT1	9.1302e-05
1226	SCD5	9.1875e-05
1227	ZNF765	9.2406e-05
1228	FBXL7	9.4163e-05
1229	TGM3	9.4591e-05
1230	ZDHHC21	9.5434e-05
1231	C17orf46	9.6393e-05
1232	LIPT1	9.6415e-05
1233	NOX5	9.7937e-05
1234	ASCC2	9.9956e-05
1235	CYP3A5	0.00010005
1236	EMB	0.00010018
1237	PPIG	0.0001002
1238	EPB41L1	0.00010165
1239	CRMP1	0.00010364
1240	RAB3IL1	0.00010509
1241	DNAJC5B	0.00010632
1242	TTYH1	0.00010828
1243	KLHL2	0.00010838
1244	KRT74	0.00010863
1245	IL20RA	0.00011098
1246	OR56B1	0.00011135
1247	CARD10	0.00011728
1248	GABBR1	0.0001175
1249	SSX2IP	0.00011813
1250	SMURF2	0.00011888
1251	R3HCC1	0.000119
1252	SETBP1	0.0001214
1253	AKR1B15	0.00012291
1254	TRIM40	0.00012387
1255	SUSD3	0.00012534
1256	RNF40	0.00012601
1257	LOC550112	0.00012632
1258	GNG7	0.00012668
1259	RPL17	0.0001271
1260	TST	0.00012713
1261	FILIP1L	0.00012766
1262	STX8	0.00013051
1263	SRM	0.00013056
1264	PCID2	0.00013088
1265	TRIM21	0.00013136
1266	ITGAE	0.00013245
1267	KLF2	0.00013283
1268	CALCOCO1	0.00013408
1269	DHX57	0.00013508
1270	C2orf43	0.00013576
1271	NMNAT1	0.00013752
1272	C22orf41	0.00013807
1273	ATMIN	0.00013867
1274	TMEM161B	0.00014133
1275	TP53I11	0.00014232
1276	SERHL2	0.00015251
1277	RAD23A	0.00015266
1278	PMAIP1	0.00015391
1279	SIAH1	0.00015395
1280	ASIP	0.00015531
1281	LOC80154	0.00015564
1282	ITGB3	0.00015926
1283	FMO3	0.00016105
1284	ZNF302	0.00016154
1285	TP63	0.00016473
1286	ANKRD19	0.00016631
1287	KIAA1522	0.00016747
1288	PHYHIPL	0.00016781
1289	WDR89	0.00017076
1290	NECAB1	0.00017437
1291	MAP1B	0.00017445
1292	VAV3	0.00017563
1293	NSUN3	0.0001779
1294	C17orf104	0.00017806
1295	AKAP12	0.00018086
1296	C1orf112	0.00018237
1297	ZADH2	0.0001843
1298	LYNX1	0.00018496
1299	TJP2	0.00018509
1300	TMEM188	0.00018537
1301	CRTAC1	0.00018941
1302	GABRA3	0.00018958
1303	PARP2	0.00018991
1304	ABCA17P	0.00019024
1305	LOC729991-MEF2B	0.00019045
1306	S100A7L2	0.00019085
1307	MEF2A	0.00019258
1308	SERPINB8	0.00019493
1309	STEAP2	0.00019643
1310	UBE2C	0.00019813
1311	FMO2	0.00020188
1312	RNPS1	0.0002021
1313	CARD17	0.00020226
1314	ALPL	0.00020346
1315	PAFAH1B3	0.00021001
1316	STK24	0.00021117
1317	FCHSD2	0.00021248
1318	ZNF8	0.00021698
1319	MESTIT1	0.0002185
1320	SAMD11	0.00021854
1321	FAM111B	0.00021872
1322	SLC22A5	0.00022044
1323	SPDYE5	0.00022091
1324	ANO7	0.00022104
1325	SEPT7	0.00022359
1326	TMEM184B	0.00022409
1327	EGFLAM	0.00022439
1328	DUSP23	0.00022727
1329	CNBP	0.00022821
1330	DLL3	0.00022832
1331	TBC1D3B	0.00022834
1332	CHRNB1	0.0002358
1333	ALDH3B1	0.00023626
1334	PITRM1	0.00023701
1335	SCGB3A1	0.00023995
1336	C8orf12	0.00024044
1337	ZNF780B	0.00024108
1338	RTN4IP1	0.00024877
1339	SPRN	0.00025017
1340	CDKN1A	0.00025195
1341	MAP1LC3A	0.00025335
1342	C9orf114	0.00025485
1343	MFAP2	0.00025694
1344	NFS1	0.00026634
1345	RANBP10	0.00027355
1346	KLHL36	0.00027595
1347	RGPD5	0.00027769
1348	FAM92A1	0.00027819
1349	LOC220729	0.00027929
1350	FAM177A1	0.00028199
1351	WRAP53	0.00028516
1352	CCDC73	0.00029037
1353	TRPM2	0.00029069
1354	GCNT2	0.00029237
1355	CELF1	0.00029425
1356	EMILIN3	0.00029605
1357	STX10	0.00030302
1358	BCL2L14	0.00031071
1359	LOC100233209	0.00031371
1360	SPRY4	0.00032003
1361	CGB8	0.00032133
1362	PTP4A3	0.0003231
1363	CSF2RA	0.00032359
1364	PRG4	0.00032374
1365	FYN	0.00032716
1366	CSTA	0.00033478
1367	LOC100271836	0.00033478
1368	KCNJ15	0.00034016
1369	LY6G6C	0.00034036
1370	FAM195A	0.00034245
1371	PDK2	0.00034769
1372	GLYATL2	0.00034792
1373	LOC401397	0.00034927
1374	PAX9	0.00035305
1375	PRKCA	0.00035564
1376	MSTO1	0.00035633
1377	MTHFD1L	0.00035913
1378	DPF2	0.00036365
1379	PPAP2C	0.00036468
1380	CLDN2	0.00036989
1381	LOC100128675	0.00036997
1382	TUBA3E	0.00037248
1383	C3orf67	0.00037281
1384	IL1RN	0.00037756
1385	PCGF2	0.00037955
1386	PDZRN3	0.00038401
1387	ZSCAN12	0.00038886
1388	CDKL1	0.00039093
1389	EFCAB2	0.0003939
1390	DDR1	0.00039605
1391	C22orf29	0.000397
1392	LY6H	0.00039731
1393	OSCAR	0.00040069
1394	PDIA2	0.00040673
1395	HPS3	0.00040713
1396	P2RY2	0.00041501
1397	HLA-J	0.00041609
1398	CTNNBL1	0.00041833
1399	TDRD7	0.00041852
1400	C1orf123	0.00042192
1401	MRPL36	0.00042294
1402	TXNDC6	0.00042385
1403	TRIM7	0.00042429
1404	MAGIX	0.00042451
1405	ID2B	0.00043142
1406	C12orf56	0.00043568
1407	RPS6	0.00044335
1408	E2F5	0.00045267
1409	SAA4	0.00045362
1410	UGT1A8	0.00045726
1411	ABHD1	0.00047023
1412	TLR1	0.00047053
1413	TIMP2	0.00047484
1414	RIPK1	0.00047657
1415	DCTN1	0.00048217
1416	USP36	0.00048303
1417	FAM196B	0.00048608
1418	BOP1	0.00048871
1419	ZNF280B	0.00049244
1420	CTDSP2	0.00049259
1421	RNF20	0.00049534
1422	UBAP2L	0.00049766
1423	CLUL1	0.00049849
1424	EVPLL	0.00050321
1425	PKIG	0.00050759
1426	KIAA0802	0.00050793
1427	SHF	0.00050991
1428	AKAP8	0.00051056
1429	C5orf46	0.00051366
1430	CBWD1	0.00051615
1431	ZRSR2	0.00051676
1432	KCP	0.00051761
1433	ATXN7L2	0.00051843
1434	CXorf61	0.0005201
1435	GORAB	0.00052302
1436	LOC729234	0.00052776
1437	SLC16A10	0.00053452
1438	MOB2	0.00053572
1439	NR2C2	0.00053904
1440	ZNF566	0.00053945
1441	ZRANB1	0.00054146
1442	TEKT2	0.0005433
1443	TMEM143	0.00054556
1444	APOOL	0.00055202
1445	PI16	0.00055215
1446	RAVER1	0.00055225
1447	DOC2A	0.00055362
1448	ARHGAP1	0.00057103
1449	NPIP	0.00057398
1450	ZDHHC12	0.00057843
1451	GPC1	0.00058318
1452	PANK1	0.00058463
1453	SNX11	0.0005889
1454	OGN	0.00059374
1455	TMEM108	0.00059411
1456	PDE7A	0.00059772
1457	PBX1	0.00059874
1458	NAA40	0.00060068
1459	PIP5K1C	0.00060142
1460	DUOXA2	0.00061014
1461	PACRG	0.00061491
1462	SAMD4A	0.00062638
1463	VPS35	0.00063153
1464	ELAVL1	0.0006444
1465	PLEKHM1	0.0006468
1466	C6orf1	0.00065118
1467	APOBEC3A	0.0006577
1468	SNX21	0.00065946
1469	HSPA12A	0.0006652
1470	AP1G1	0.00066998
1471	ZFP161	0.00069609
1472	EMILIN2	0.00070115
1473	CYP2F1	0.00070327
1474	RAB3C	0.00071765
1475	S100P	0.00071991
1476	SLC2A14	0.00072544
1477	RPL24	0.00072775
1478	GOLGA7B	0.00073421
1479	SRPK1	0.00073854
1480	ZNF761	0.00074063
1481	KIAA1409	0.0007425
1482	DIAPH2	0.00074553
1483	DCUN1D1	0.00075311
1484	DSG2	0.00076505
1485	TREM1	0.00078126
1486	TPRKB	0.00078218
1487	SPATA22	0.00079232
1488	MFSD10	0.00079323
1489	COL5A1	0.00079445
1490	ELOVL7	0.00080042
1491	LIMCH1	0.0008124
1492	EXOC2	0.00081844
1493	GAB1	0.00081984
1494	SCAMP4	0.00082476
1495	RPTN	0.00082494
1496	CEP70	0.00082534
1497	RIMS2	0.00082732
1498	PCDHGA6	0.00082952
1499	ZNF786	0.00083402
1500	HAS3	0.0008435
1501	GNAZ	0.00084428
1502	TBL1XR1	0.00085078
1503	FLJ45445	0.000851
1504	ELF1	0.0008542
1505	LOC541471	0.00086142
1506	PPP1R1C	0.00086311
1507	EDC4	0.00086429
1508	FUT6	0.00087332
1509	HSF2BP	0.00087641
1510	ALS2CR4	0.00088677
1511	RAI2	0.00088727
1512	ODC1	0.00089095
1513	EIF5A	0.00089541
1514	SPDYE3	0.00089822
1515	LRCH4	0.00090991
1516	GPS1	0.00091575
1517	C1orf230	0.00091601
1518	MMEL1	0.00092033
1519	ZBTB8A	0.00092471
1520	BBS4	0.0009258
1521	ABI3BP	0.00092744
1522	NOS2	0.00092883
1523	HSDL1	0.00093216
1524	CKAP2L	0.00093528
1525	SPIB	0.00094272
1526	SPERT	0.00094384
1527	FTO	0.00095013
1528	PUF60	0.00095305
1529	C9orf169	0.00095654
1530	PRR11	0.00095798
1531	ZNF814	0.00095803
1532	KMO	0.00095891
1533	ACSL6	0.0009687
1534	FADS3	0.00096911
1535	HOXB8	0.00097049
1536	C2orf39	0.00097438
1537	ZNF598	0.00098475
1538	KIRREL3	0.00098501
1539	CCDC152	0.00099071
1540	NEIL2	0.0010031
1541	FAM72A	0.0010197
1542	TSC22D3	0.0010248
1543	FBXW9	0.0010301
1544	RPS21	0.0010326
1545	AGAP4	0.0010356
1546	C16orf46	0.0010426
1547	BMP8B	0.0010469
1548	DLGAP4	0.001058
1549	ARRB2	0.0010613
1550	MIAT	0.0010623
1551	EGFL7	0.0010739
1552	LDOC1L	0.0010758
1553	TSSC1	0.001076
1554	ARL15	0.0010772
1555	ST8SIA6	0.0010776
1556	GAGE2B	0.0010832
1557	HDAC9	0.0010912
1558	CCDC151	0.0010922
1559	CBR4	0.0010962
1560	HTATIP2	0.0010979
1561	CACNA2D2	0.0011068
1562	LOC100288778	0.0011082
1563	ZNF367	0.0011087
1564	KIAA0907	0.001135
1565	UCHL1	0.0011367
1566	CTXN1	0.0011395
1567	PPP1R1B	0.0011817
1568	FGF2	0.0011857
1569	CLUAP1	0.0011877
1570	PPP1R8	0.001189
1571	PPARA	0.0012026
1572	PART1	0.001208
1573	IL1B	0.0012081
1574	TBC1D3G	0.0012084
1575	PARD6A	0.001217
1576	SDCCAG8	0.0012305
1577	RHOC	0.0012456
1578	KIF2A	0.0012457
1579	GTF2H3	0.0012479
1580	MTMR1	0.0012701
1581	MPP4	0.001275
1582	ERO1L	0.0012758
1583	LYAR	0.0012782
1584	KCNA6	0.0012807
1585	ZNF155	0.0013042
1586	AMICA1	0.0013122
1587	TRIM54	0.0013193
1588	GALP	0.0013289
1589	DTX1	0.0013303
1590	FAM35A	0.0013318
1591	ZNF76	0.0013318
1592	C14orf64	0.0013468
1593	TSPAN14	0.0013488
1594	IL6	0.0013521
1595	LECT1	0.0013704
1596	GALNT3	0.0013736
1597	ZNF484	0.0013748
1598	PHYHD1	0.0013895
1599	DSCR8	0.0014076
1600	ZNF607	0.0014289
1601	KHDC1L	0.0014606
1602	PCMTD1	0.0014728
1603	FAM41C	0.0014843
1604	SEBOX	0.001498
1605	NCRNA00201	0.0015008
1606	IGFL3	0.0015017
1607	P2RX5	0.0015071
1608	HMGB3	0.0015227
1609	MTIF2	0.0015233
1610	HTR7P1	0.001525
1611	SURF1	0.0015365
1612	AHCYL2	0.0015407
1613	RPUSD1	0.0015431
1614	PRRT2	0.0015446
1615	BHLHB9	0.0015571
1616	SLC4A8	0.001559
1617	TMPPE	0.0015619
1618	CD86	0.0015645
1619	NRN1	0.0015663
1620	MRGPRX3	0.0015832
1621	CRLS1	0.0015965
1622	CDX1	0.0015971
1623	PRICKLE1	0.0016069
1624	MAGEA11	0.0016085
1625	GSTA2	0.0016147
1626	GNG2	0.0016149
1627	CCDC55	0.0016153
1628	PCDHGA4	0.0016231
1629	KRT32	0.0016428
1630	RINL	0.0016507
1631	IGSF11	0.0016581
1632	C17orf78	0.001671
1633	ANKRD39	0.0016739
1634	SLC22A20	0.001691
1635	LOC728855	0.0016919
1636	MEIS3	0.0016925
1637	CFL1	0.0016952
1638	ADCK5	0.0017093
1639	ULK1	0.0017135
1640	STAG3L3	0.0017272
1641	DCDC2B	0.0017302
1642	PNMA5	0.0017302
1643	RETN	0.0017306
1644	SPOCK3	0.0017512
1645	GABRB3	0.0017521
1646	GRSF1	0.0017684
1647	CD300LF	0.0017714
1648	KLHL21	0.0017812
1649	ZNF695	0.0017827
1650	LOC338588	0.0017847
1651	GJB3	0.0017906
1652	ZNF365	0.0018122
1653	RSPH9	0.0018459
1654	HEATR2	0.0018485
1655	ZNF434	0.0018958
1656	TOR1A	0.0019034
1657	PKD2L1	0.0019306
1658	MYO1C	0.0019465
1659	ISY1	0.0019758
1660	FLJ37453	0.0019765
1661	LOC100192426	0.0019983
1662	PTGER3	0.0020259
1663	FGF11	0.002048
1664	NUP54	0.0020555
1665	PECI	0.0020697
1666	ZNF195	0.0020752
1667	BATF2	0.0020759
1668	ANKFY1	0.0020762
1669	FAM115C	0.0020805
1670	DSG1	0.0020841
1671	ZNF821	0.0020909
1672	MGMT	0.002108
1673	DFFB	0.0021189
1674	GALNT11	0.0021362
1675	ABCA4	0.0021396
1676	MGST2	0.0021516
1677	P2RY10	0.0021557
1678	TGFBR2	0.0021582
1679	TPST2	0.002164
1680	SYCP2L	0.0021744
1681	ZBTB6	0.0021804
1682	MAPK10	0.0021856
1683	DEM1	0.0021932
1684	REST	0.0021943
1685	SUV39H1	0.0021954
1686	DIABLO	0.0021972
1687	EXD2	0.0021974
1688	MOBKL2A	0.0021978
1689	TSPAN12	0.0022009
1690	MPPED2	0.0022545
1691	FASTKD3	0.0022654
1692	ZNF718	0.0022884
1693	FBXL19	0.0023282
1694	AIM1L	0.0023381
1695	HLA-C	0.0023676
1696	KLHL20	0.0023692
1697	MBD1	0.0023953
1698	FAM45A	0.0024279
1699	PCDHGB5	0.0024364
1700	SNTB1	0.0024485
1701	ADORA2A	0.0024505
1702	ENTPD7	0.0024553
1703	ACO1	0.0024771
1704	GAGE12F	0.0024918
1705	PITX2	0.0024995
1706	ADH1A	0.0025233
1707	SPN	0.0025277
1708	GTF2H2B	0.0025525
1709	HEPHL1	0.0025625
1710	SMURF1	0.0025797
1711	FAM109A	0.0026285
1712	MITF	0.002631
1713	PTPLAD2	0.0026458
1714	LOC541473	0.0026506
1715	CPSF4L	0.0026551
1716	ERG	0.0026577
1717	NGEF	0.0026583
1718	EVI2A	0.0026682
1719	EPS8L1	0.0026782
1720	BRD9	0.0026894
1721	EPM2A	0.0026926
1722	NR1H2	0.0026946
1723	GJC1	0.00271
1724	SLC16A8	0.002718
1725	FOXO3	0.0027186
1726	HIVEP3	0.0027299
1727	RG9MTD2	0.0027409
1728	CDK5RAP2	0.0027792
1729	MAVS	0.0027881
1730	COL5A3	0.0028314
1731	LOC154761	0.0028341
1732	C22orf34	0.0028421
1733	TCP11L2	0.0028424
1734	CLDN4	0.00286
1735	HSPB2	0.0028693
1736	RBM4B	0.0028755
1737	FAM184B	0.0028835
1738	JAZF1	0.0029236
1739	LRRC20	0.0029387
1740	ZC4H2	0.0029511
1741	SLC22A23	0.0029538
1742	ELN	0.0029543
1743	TMEM37	0.0029594
1744	TMEM154	0.0029693
1745	TULP2	0.0029894
1746	HMG20B	0.0029944
1747	POU2F3	0.0029985
1748	ELF5	0.0030006
1749	CALU	0.0030323
1750	HEG1	0.0030327
1751	SLC2A8	0.003039
1752	TMEM47	0.0030568
1753	TUBB4	0.0031014
1754	CNTN5	0.0031083
1755	ZNF883	0.00312
1756	TMCC2	0.0031387
1757	RPL15	0.0031637
1758	ATXN3	0.0032109
1759	TMEM194B	0.0032212
1760	RPL7L1	0.0032221
1761	PIGR	0.0032415
1762	AAK1	0.0032604
1763	LNPEP	0.0032808
1764	CPVL	0.0032925
1765	CELP	0.0032969
1766	LOC100129066	0.0033567
1767	DFNA5	0.0033677
1768	PAQR5	0.0033788
1769	FAM166A	0.0033806
1770	EVI2B	0.0033817
1771	TDRD5	0.0033934
1772	C2orf47	0.0034002
1773	MX2	0.003409
1774	PTGER1	0.0034275
1775	HCRTR2	0.0034343
1776	PCDHGA8	0.0035021
1777	PHACTR3	0.0035026
1778	LIPE	0.0035055
1779	NPSR1	0.0035853
1780	SLC38A11	0.0036006
1781	TRIM74	0.0036109
1782	TOMM5	0.0036382
1783	ZNF880	0.0036628
1784	TAF12	0.0037015
1785	MT1A	0.0037245
1786	ZNF24	0.0037312
1787	BEST2	0.0037699
1788	PKHD1L1	0.003778
1789	CHST15	0.0037816
1790	MOBKL1A	0.0038012
1791	LMNB2	0.003822
1792	C15orf56	0.0038645
1793	CLTCL1	0.0038678
1794	UGT1A1	0.0038952
1795	NFE2	0.0039097
1796	PTPRO	0.0039148
1797	MYH11	0.0039219
1798	C19orf47	0.0039809
1799	CASKIN2	0.0039823
1800	MAGEA12	0.0039885
1801	SERPINE1	0.003994
1802	C1orf61	0.004004
1803	TOP3B	0.0040235
1804	GBP2	0.0040296
1805	TRIM10	0.0040477
1806	GOLGA8B	0.0040538
1807	PCDHGA5	0.0040929
1808	PIN4	0.0041155
1809	PROCR	0.0041887
1810	NFIA	0.0041909
1811	KCNJ13	0.0042172
1812	FAM185A	0.0042277
1813	DSG4	0.0042691
1814	LOC643008	0.0042713
1815	FAM48A	0.0042833
1816	PTPRN2	0.0042959
1817	ZNF524	0.0043176
1818	SEPT4	0.0043286
1819	SEC31B	0.0043437
1820	CPB1	0.0043515
1821	SSH1	0.0043851
1822	RBM47	0.0043929
1823	ETV1	0.0043986
1824	TUBA3D	0.0044079
1825	LOC283404	0.0044144
1826	THEMIS	0.0044211
1827	UBAC2	0.0044903
1828	SPTB	0.0044907
1829	SH2D4A	0.0044951
1830	SLC39A4	0.0045323
1831	SLC37A4	0.0045482
1832	GSTA1	0.0045612
1833	SERPINB3	0.0045654
1834	SHFM1	0.0046378
1835	ADAT3	0.0046431
1836	LOC100286844	0.0046443
1837	KCNRG	0.004646
1838	C8ORFK29	0.0046573
1839	FLII	0.0046862
1840	TRIM34	0.0047235
1841	CCR10	0.0047549
1842	C5orf54	0.0047624
1843	NANS	0.0047785
1844	ANKRD35	0.0047797
1845	LYPD4	0.0047874
1846	GPX2	0.0048772
1847	BCAN	0.0049007
1848	LDHAL6A	0.0049146
1849	BEND7	0.0049287
1850	CASKIN1	0.0049289
1851	ZNF521	0.0049461
1852	FABP6	0.0049889
1853	FCGR1B	0.0050121
1854	HAPLN4	0.0050285
1855	WNT7B	0.005036
1856	YPEL2	0.0050389
1857	ZNF329	0.0050459
1858	C1orf226	0.005058
1859	ATP8B3	0.005065
1860	CLEC2A	0.0050968
1861	C17orf48	0.0051392
1862	ZNF567	0.0051413
1863	SNX16	0.0051579
1864	MARCH8	0.0051585
1865	ICAM3	0.0051608
1866	ZDHHC23	0.0051716
1867	CSMD1	0.0052001
1868	HMBOX1	0.0052326
1869	SERPIND1	0.0052366
1870	TTC35	0.0052408
1871	BCAR1	0.0052471
1872	CDC7	0.0052805
1873	RHOBTB1	0.0052992
1874	AGAP2	0.0053701
1875	TUBB2B	0.005393
1876	WDR59	0.0054079
1877	CFHR1	0.0054141
1878	NXN	0.0054424
1879	TBC1D13	0.005454
1880	RPSAP52	0.0054609
1881	OSTalpha	0.0054975
1882	RAI1	0.005503
1883	SNAPC2	0.0055376
1884	NCRNA00086	0.0055423
1885	ITLN2	0.005615
1886	LOC254559	0.0056392
1887	SPATS2	0.0056771
1888	STAMBPL1	0.0056807
1889	EGFL6	0.0056854
1890	MAGEA9B	0.0057004
1891	ERC1	0.0057021
1892	CERKL	0.0057065
1893	PRR4	0.0057087
1894	FXYD1	0.0057256
1895	C9orf122	0.0057433
1896	SLC19A1	0.0057635
1897	C1orf111	0.0057959
1898	RBM41	0.0058002

## Sheet: Supplementary Table S3
simulation parameters					SigFuge		DEXUS						SIBER
setting	n	d	mu	phi	bp	runtime (sd)	gene	exon	100bp	gene runtime (sd)	exon runtime (sd)	100bp runtime (sd)	gene	exon	100bp	gene runtime (sd)	exon runtime (sd)	100bp runtime (sd)
1	10, 10	1200	50	0.087	0	3.26 (0.116)	7	22	26	0.012 (0.001)	0.03 (0.001)	0.116 (0.004)	18	35	75	0.034 (0.014)	0.113 (0.022)	0.475 (0.204)
1	10, 10	1200	100	0.087	0	3.284 (0.138)	7	25	34	0.012 (0.001)	0.031 (0.002)	0.116 (0.006)	21	44	72	0.041 (0.042)	0.117 (0.038)	0.521 (0.271)
1	10, 10	1200	500	0.087	1	3.211 (0.11)	4	22	32	0.018 (0.002)	0.043 (0.002)	0.163 (0.004)	32	55	70	0.066 (0.054)	0.152 (0.048)	0.614 (0.117)
1	10, 10	1200	50	0.179	1	3.287 (0.143)	16	47	52	0.012 (0.001)	0.03 (0.001)	0.118 (0.022)	20	46	78	0.053 (0.106)	0.116 (0.022)	0.465 (0.212)
1	10, 10	1200	100	0.179	1	3.293 (0.143)	18	37	51	0.017 (0.002)	0.043 (0.001)	0.165 (0.005)	19	38	59	0.068 (0.053)	0.175 (0.047)	0.684 (0.087)
1	10, 10	1200	500	0.179	7	3.205 (0.119)	13	47	61	0.019 (0.005)	0.044 (0.002)	0.165 (0.006)	26	44	57	0.071 (0.043)	0.198 (0.079)	0.736 (0.113)
1	10, 10	1200	50	0.369	7	3.299 (0.17)	37	73	84	0.018 (0.002)	0.045 (0.003)	0.172 (0.007)	16	30	67	0.063 (0.036)	0.17 (0.032)	0.612 (0.107)
1	10, 10	1200	100	0.369	7	3.263 (0.13)	36	83	87	0.012 (0.002)	0.029 (0.001)	0.114 (0.022)	21	41	56	0.038 (0.012)	0.105 (0.03)	0.386 (0.067)
1	10, 10	1200	500	0.369	9	3.219 (0.143)	36	80	89	0.014 (0.003)	0.03 (0.007)	0.117 (0.024)	14	33	49	0.041 (0.04)	0.126 (0.055)	0.444 (0.076)
1	10, 10	2400	50	0.087	0	17.165 (1.304)	6	26	38	0.013 (0.002)	0.03 (0.004)	0.234 (0.022)	16	38	93	0.036 (0.018)	0.102 (0.03)	0.932 (0.239)
1	10, 10	2400	100	0.087	0	16.936 (1.381)	5	24	33	0.012 (0.001)	0.029 (0.002)	0.227 (0.01)	30	46	85	0.036 (0.018)	0.098 (0.029)	0.93 (0.119)
1	10, 10	2400	500	0.087	4	17.794 (1.491)	2	24	38	0.014 (0.008)	0.03 (0.004)	0.224 (0.025)	25	52	72	0.046 (0.034)	0.107 (0.031)	0.836 (0.134)
1	10, 10	2400	50	0.179	1	16.81 (1.165)	16	49	64	0.012 (0.001)	0.029 (0.001)	0.226 (0.006)	14	44	81	0.043 (0.017)	0.111 (0.021)	0.87 (0.077)
1	10, 10	2400	100	0.179	2	16.86 (1.304)	21	45	69	0.018 (0.003)	0.043 (0.004)	0.329 (0.014)	23	43	74	0.07 (0.054)	0.163 (0.036)	1.356 (0.156)
1	10, 10	2400	500	0.179	9	18.075 (1.402)	19	40	66	0.018 (0.001)	0.042 (0.001)	0.32 (0.006)	19	39	53	0.079 (0.056)	0.181 (0.055)	1.355 (0.179)
1	10, 10	2400	50	0.369	5	17.416 (1.501)	37	74	89	0.012 (0.001)	0.03 (0.002)	0.229 (0.01)	18	30	65	0.045 (0.027)	0.103 (0.024)	0.798 (0.12)
1	10, 10	2400	100	0.369	3	16.619 (1.127)	40	76	94	0.018 (0.002)	0.043 (0.002)	0.334 (0.037)	22	40	68	0.061 (0.031)	0.17 (0.039)	1.274 (0.152)
1	10, 10	2400	500	0.369	10	16.571 (1.019)	31	73	90	0.018 (0.001)	0.042 (0.001)	0.325 (0.033)	9	31	52	0.06 (0.065)	0.145 (0.069)	1.34 (0.241)
1	50, 1	1200	50	0.087	0	4.624 (0.17)	0	4	6	0.021 (0.001)	0.058 (0.004)	0.234 (0.012)	4	7	21	0.063 (0.046)	0.181 (0.044)	0.679 (0.124)
1	50, 1	1200	100	0.087	2	4.623 (0.214)	0	1	6	0.021 (0.001)	0.058 (0.003)	0.23 (0.012)	6	11	19	0.057 (0.022)	0.179 (0.036)	0.728 (0.107)
1	50, 1	1200	500	0.087	5	4.511 (0.154)	0	1	1	0.031 (0.001)	0.082 (0.001)	0.33 (0.057)	16	16	26	0.105 (0.071)	0.258 (0.079)	1.028 (0.229)
1	50, 1	1200	50	0.179	0	4.658 (0.222)	1	6	16	0.022 (0.002)	0.06 (0.004)	0.242 (0.026)	1	8	19	0.082 (0.068)	0.184 (0.041)	0.688 (0.1)
1	50, 1	1200	100	0.179	1	4.605 (0.138)	1	10	11	0.03 (0.001)	0.092 (0.054)	0.336 (0.049)	0	5	14	0.097 (0.05)	0.255 (0.054)	1.034 (0.142)
1	50, 1	1200	500	0.179	10	4.459 (0.116)	0	1	9	0.032 (0.004)	0.083 (0.002)	0.327 (0.005)	6	6	16	0.113 (0.067)	0.29 (0.072)	1.076 (0.159)
1	50, 1	1200	50	0.369	2	4.674 (0.25)	7	38	40	0.031 (0.001)	0.088 (0.024)	0.348 (0.008)	6	8	9	0.086 (0.03)	0.229 (0.054)	0.817 (0.155)
1	50, 1	1200	100	0.369	7	4.609 (0.227)	1	14	26	0.023 (0.001)	0.058 (0.001)	0.229 (0.003)	5	6	11	0.092 (0.114)	0.187 (0.072)	0.678 (0.163)
1	50, 1	1200	500	0.369	12	4.485 (0.134)	2	21	30	0.023 (0.005)	0.056 (0.012)	0.227 (0.063)	2	3	9	0.053 (0.069)	0.172 (0.105)	0.667 (0.153)
1	50, 1	2400	50	0.087	0	19.778 (1.421)	0	0	6	0.021 (0.001)	0.055 (0.001)	0.443 (0.006)	7	7	31	0.055 (0.018)	0.154 (0.031)	1.246 (0.126)
1	50, 1	2400	100	0.087	0	19.203 (0.97)	0	1	6	0.022 (0.001)	0.057 (0.003)	0.45 (0.015)	7	8	19	0.067 (0.043)	0.172 (0.044)	1.473 (0.17)
1	50, 1	2400	500	0.087	5	19.211 (1.135)	0	1	2	0.022 (0.002)	0.057 (0.004)	0.438 (0.025)	12	26	27	0.085 (0.071)	0.179 (0.053)	1.379 (0.149)
1	50, 1	2400	50	0.179	0	18.844 (0.68)	4	10	21	0.021 (0.001)	0.058 (0.002)	0.46 (0.014)	2	8	22	0.072 (0.031)	0.17 (0.036)	1.259 (0.17)
1	50, 1	2400	100	0.179	2	19.085 (0.932)	3	6	17	0.031 (0.002)	0.084 (0.004)	0.665 (0.052)	4	9	20	0.107 (0.034)	0.267 (0.061)	2.056 (0.264)
1	50, 1	2400	500	0.179	7	19.78 (1.56)	0	0	8	0.031 (0.001)	0.082 (0.001)	0.65 (0.045)	5	10	10	0.132 (0.094)	0.286 (0.072)	2.095 (0.236)
1	50, 1	2400	50	0.369	4	19.892 (1.399)	6	28	47	0.021 (0.001)	0.058 (0.002)	0.465 (0.011)	4	10	17	0.072 (0.064)	0.157 (0.04)	1.152 (0.211)
1	50, 1	2400	100	0.369	7	19.191 (1.146)	2	17	40	0.031 (0.002)	0.084 (0.003)	0.67 (0.031)	1	4	11	0.088 (0.077)	0.246 (0.058)	1.828 (0.336)
1	50, 1	2400	500	0.369	7	19.645 (1.6)	6	25	38	0.032 (0.001)	0.085 (0.024)	0.654 (0.026)	3	6	13	0.073 (0.105)	0.156 (0.122)	2.052 (0.35)
1	50, 50	1200	50	0.087	0	6.936 (0.171)	0	0	0	0.035 (0.001)	0.106 (0.041)	0.413 (0.02)	4	10	26	0.093 (0.03)	0.285 (0.084)	0.993 (0.143)
1	50, 50	1200	100	0.087	1	6.814 (0.171)	0	0	0	0.035 (0.002)	0.103 (0.006)	0.409 (0.02)	9	6	17	0.095 (0.046)	0.284 (0.069)	1.048 (0.151)
1	50, 50	1200	500	0.087	3	6.512 (0.14)	0	0	0	0.053 (0.001)	0.146 (0.002)	0.583 (0.006)	50	48	27	0.156 (0.069)	0.417 (0.109)	1.625 (0.205)
1	50, 50	1200	50	0.179	1	6.953 (0.298)	0	0	1	0.037 (0.002)	0.109 (0.007)	0.443 (0.038)	2	6	16	0.099 (0.044)	0.287 (0.084)	0.981 (0.196)
1	50, 50	1200	100	0.179	2	6.817 (0.31)	0	1	1	0.052 (0.003)	0.152 (0.004)	0.598 (0.008)	3	9	12	0.143 (0.072)	0.409 (0.089)	1.484 (0.238)
1	50, 50	1200	500	0.179	8	6.579 (0.267)	0	0	0	0.053 (0.002)	0.147 (0.003)	0.589 (0.009)	15	5	9	0.186 (0.079)	0.439 (0.086)	1.607 (0.232)
1	50, 50	1200	50	0.369	3	6.932 (0.215)	1	8	15	0.056 (0.035)	0.154 (0.003)	0.634 (0.011)	1	6	5	0.124 (0.045)	0.357 (0.118)	1.176 (0.284)
1	50, 50	1200	100	0.369	8	6.723 (0.187)	1	3	8	0.035 (0.001)	0.099 (0.002)	0.399 (0.006)	2	3	6	0.094 (0.062)	0.242 (0.083)	0.875 (0.214)
1	50, 50	1200	500	0.369	7	6.588 (0.179)	0	0	0	0.038 (0.013)	0.098 (0.027)	0.389 (0.067)	1	3	8	0.033 (0.059)	0.176 (0.126)	0.933 (0.22)
1	50, 50	2400	50	0.087	0	24.006 (1.364)	0	0	0	0.035 (0.007)	0.097 (0.015)	0.785 (0.036)	3	9	38	0.103 (0.076)	0.249 (0.069)	1.796 (0.227)
1	50, 50	2400	100	0.087	0	23.781 (1.452)	0	0	0	0.041 (0.052)	0.101 (0.004)	0.803 (0.02)	18	17	30	0.114 (0.065)	0.274 (0.052)	2.122 (0.228)
1	50, 50	2400	500	0.087	2	22.997 (0.859)	0	0	0	0.041 (0.027)	0.101 (0.006)	0.787 (0.021)	55	67	47	0.119 (0.062)	0.282 (0.071)	2.167 (0.211)
1	50, 50	2400	50	0.179	0	23.209 (0.72)	0	0	0	0.035 (0.001)	0.102 (0.002)	0.83 (0.033)	3	12	29	0.104 (0.061)	0.262 (0.055)	1.819 (0.295)
1	50, 50	2400	100	0.179	4	23.464 (1.325)	0	0	3	0.052 (0.002)	0.149 (0.003)	1.191 (0.013)	2	5	15	0.174 (0.091)	0.399 (0.088)	2.818 (0.461)
1	50, 50	2400	500	0.179	7	24.365 (1.32)	0	0	0	0.054 (0.002)	0.147 (0.003)	1.173 (0.017)	22	16	18	0.187 (0.086)	0.415 (0.117)	3.192 (0.372)
1	50, 50	2400	50	0.369	3	24.252 (1.317)	0	3	15	0.036 (0.002)	0.104 (0.004)	0.852 (0.018)	1	2	14	0.087 (0.042)	0.238 (0.059)	1.694 (0.368)
1	50, 50	2400	100	0.369	5	23.351 (1.034)	0	2	6	0.052 (0.001)	0.15 (0.002)	1.216 (0.011)	1	4	7	0.096 (0.088)	0.374 (0.114)	2.646 (0.624)
1	50, 50	2400	500	0.369	12	24.485 (1.724)	0	0	1	0.059 (0.054)	0.147 (0.002)	1.187 (0.011)	0	3	8	0.042 (0.083)	0.154 (0.152)	3.036 (0.535)
1	75, 25	1200	50	0.087	0	6.985 (0.13)	0	0	0	0.035 (0.001)	0.103 (0.003)	0.419 (0.013)	3	9	20	0.095 (0.037)	0.267 (0.066)	1.001 (0.162)
1	75, 25	1200	100	0.087	0	6.863 (0.201)	0	0	0	0.037 (0.003)	0.108 (0.007)	0.426 (0.025)	12	4	22	0.099 (0.052)	0.283 (0.067)	1.079 (0.176)
1	75, 25	1200	500	0.087	6	6.605 (0.213)	0	0	0	0.053 (0.001)	0.146 (0.002)	0.588 (0.046)	46	52	30	0.168 (0.095)	0.419 (0.104)	1.57 (0.165)
1	75, 25	1200	50	0.179	0	6.978 (0.229)	0	2	3	0.037 (0.002)	0.107 (0.006)	0.433 (0.024)	6	9	16	0.096 (0.039)	0.265 (0.07)	0.91 (0.179)
1	75, 25	1200	100	0.179	1	6.82 (0.197)	0	0	0	0.051 (0.001)	0.151 (0.003)	0.598 (0.009)	1	3	8	0.138 (0.048)	0.384 (0.088)	1.468 (0.241)
1	75, 25	1200	500	0.179	12	6.59 (0.194)	0	0	0	0.111 (0.48)	0.652 (4.996)	0.67 (0.599)	11	12	16	0.189 (0.109)	0.469 (0.106)	1.663 (0.248)
1	75, 25	1200	50	0.369	3	7.008 (0.214)	0	6	14	0.053 (0.002)	0.154 (0.003)	0.636 (0.01)	2	5	7	0.127 (0.041)	0.35 (0.09)	1.166 (0.249)
1	75, 25	1200	100	0.369	4	6.836 (0.21)	0	3	6	0.033 (0.005)	0.098 (0.016)	0.391 (0.037)	1	3	4	0.085 (0.049)	0.226 (0.073)	0.794 (0.211)
1	75, 25	1200	500	0.369	15	6.574 (0.202)	0	2	3	0.035 (0.004)	0.092 (0.011)	0.376 (0.038)	1	3	6	0.032 (0.049)	0.172 (0.095)	0.934 (0.359)
1	75, 25	2400	50	0.087	0	24.026 (1.364)	0	0	0	0.033 (0.001)	0.093 (0.002)	0.781 (0.042)	5	7	33	0.099 (0.059)	0.244 (0.059)	1.767 (0.245)
1	75, 25	2400	100	0.087	0	23.537 (0.993)	0	0	0	0.035 (0.001)	0.1 (0.002)	0.798 (0.014)	21	13	20	0.107 (0.052)	0.285 (0.059)	2.077 (0.278)
1	75, 25	2400	500	0.087	3	22.784 (0.289)	0	0	0	0.038 (0.003)	0.102 (0.008)	0.794 (0.035)	66	67	37	0.116 (0.056)	0.301 (0.087)	2.162 (0.212)
1	75, 25	2400	50	0.179	0	23.437 (0.838)	0	0	2	0.035 (0.002)	0.103 (0.003)	0.832 (0.018)	8	11	36	0.103 (0.06)	0.255 (0.049)	1.753 (0.273)
1	75, 25	2400	100	0.179	1	24.043 (1.533)	0	0	0	0.051 (0.001)	0.148 (0.002)	1.187 (0.015)	3	6	14	0.178 (0.105)	0.386 (0.075)	2.828 (0.453)
1	75, 25	2400	500	0.179	6	25.206 (1.527)	0	0	0	0.054 (0.002)	0.147 (0.002)	1.176 (0.041)	20	11	11	0.196 (0.097)	0.436 (0.133)	3.168 (0.383)
1	75, 25	2400	50	0.369	4	23.864 (1.123)	0	7	15	0.036 (0.001)	0.104 (0.003)	0.851 (0.017)	2	1	9	0.091 (0.045)	0.248 (0.065)	1.662 (0.378)
1	75, 25	2400	100	0.369	8	24.343 (1.416)	0	3	10	0.055 (0.027)	0.15 (0.004)	1.22 (0.032)	1	2	6	0.091 (0.086)	0.37 (0.106)	2.576 (0.601)
1	75, 25	2400	500	0.369	12	24.166 (1.553)	0	1	2	0.054 (0.002)	0.149 (0.023)	1.187 (0.013)	3	4	11	0.024 (0.06)	0.116 (0.132)	3.002 (0.531)
1	100, 100	1200	50	0.087	0	11.888 (0.305)	0	0	0	0.064 (0.002)	0.195 (0.004)	0.793 (0.025)	0	2	7	0.163 (0.058)	0.42 (0.083)	1.563 (0.261)
1	100, 100	1200	100	0.087	1	11.794 (0.275)	0	0	0	0.065 (0.003)	0.197 (0.01)	0.789 (0.039)	3	1	6	0.171 (0.057)	0.46 (0.098)	1.69 (0.247)
1	100, 100	1200	500	0.087	7	11.209 (0.221)	0	0	0	0.098 (0.002)	0.282 (0.023)	1.128 (0.008)	67	49	16	0.246 (0.12)	0.716 (0.218)	2.672 (0.268)
1	100, 100	1200	50	0.179	1	11.789 (0.4)	0	0	1	0.068 (0.004)	0.206 (0.012)	0.846 (0.045)	0	0	3	0.156 (0.05)	0.411 (0.102)	1.444 (0.315)
1	100, 100	1200	100	0.179	2	11.777 (0.282)	0	0	0	0.095 (0.003)	0.291 (0.007)	1.16 (0.01)	1	2	4	0.243 (0.096)	0.665 (0.172)	2.343 (0.444)
1	100, 100	1200	500	0.179	5	11.122 (0.274)	0	0	0	0.107 (0.033)	0.285 (0.012)	1.147 (0.033)	12	2	1	0.275 (0.145)	0.741 (0.159)	2.655 (0.368)
1	100, 100	1200	50	0.369	4	11.531 (0.528)	0	0	0	0.098 (0.002)	0.295 (0.003)	1.232 (0.009)	0	0	1	0.217 (0.119)	0.52 (0.156)	1.88 (0.476)
1	100, 100	1200	100	0.369	5	11.6 (0.298)	0	0	0	0.06 (0.007)	0.186 (0.028)	0.753 (0.053)	1	0	0	0.118 (0.064)	0.376 (0.13)	1.328 (0.353)
1	100, 100	1200	500	0.369	17	11.174 (0.29)	0	0	0	0.062 (0.01)	0.174 (0.025)	0.714 (0.046)	0	0	2	0.022 (0.065)	0.171 (0.184)	1.445 (0.316)
1	100, 100	2400	50	0.087	0	32.949 (1.158)	0	0	0	0.061 (0.011)	0.182 (0.032)	1.486 (0.053)	3	2	12	0.172 (0.086)	0.414 (0.08)	2.862 (0.442)
1	100, 100	2400	100	0.087	0	33.16 (1.222)	0	0	0	0.064 (0.002)	0.191 (0.004)	1.549 (0.046)	13	8	10	0.203 (0.082)	0.48 (0.075)	3.369 (0.382)
1	100, 100	2400	500	0.087	7	35.616 (3.873)	0	0	0	0.066 (0.001)	0.187 (0.002)	1.507 (0.024)	68	73	22	0.191 (0.075)	0.508 (0.143)	3.615 (0.345)
1	100, 100	2400	50	0.179	0	33.027 (1.13)	0	0	0	0.065 (0.002)	0.197 (0.004)	1.613 (0.016)	1	1	3	0.157 (0.056)	0.409 (0.081)	2.862 (0.565)
1	100, 100	2400	100	0.179	3	32.772 (1.174)	0	0	0	0.096 (0.003)	0.285 (0.008)	2.316 (0.052)	0	1	8	0.248 (0.079)	0.665 (0.12)	4.488 (0.748)
1	100, 100	2400	500	0.179	4	33.064 (1.689)	0	0	0	0.098 (0.002)	0.28 (0.003)	2.268 (0.017)	27	10	6	0.294 (0.151)	0.685 (0.211)	5.179 (0.615)
1	100, 100	2400	50	0.369	5	32.638 (0.892)	0	0	3	0.096 (0.001)	0.295 (0.005)	2.461 (0.024)	0	1	4	0.165 (0.094)	0.553 (0.146)	3.776 (0.991)
1	100, 100	2400	100	0.369	9	34.576 (1.305)	0	0	0	0.098 (0.003)	0.289 (0.004)	2.372 (0.017)	0	3	2	0.094 (0.115)	0.593 (0.156)	4.175 (1.084)
1	100, 100	2400	500	0.369	12	34.42 (1.813)	0	0	0	0.099 (0.002)	0.282 (0.002)	2.316 (0.051)	0	0	1	0.03 (0.075)	0.121 (0.205)	4.714 (0.813)
1	200, 100	1200	50	0.087	1	16.808 (0.234)	0	0	0	0.096 (0.006)	0.295 (0.017)	1.198 (0.067)	3	1	16	0.219 (0.071)	0.569 (0.129)	2.081 (0.352)
1	200, 100	1200	100	0.087	0	16.965 (0.419)	0	0	0	0.092 (0.001)	0.318 (0.311)	1.149 (0.008)	2	3	13	0.233 (0.074)	0.589 (0.104)	2.196 (0.302)
1	200, 100	1200	500	0.087	5	16.208 (0.193)	0	0	0	0.145 (0.005)	0.419 (0.009)	1.693 (0.03)	61	51	10	0.372 (0.161)	1.028 (0.262)	3.733 (0.355)
1	200, 100	1200	50	0.179	0	16.81 (0.594)	0	0	0	0.099 (0.005)	0.304 (0.017)	1.258 (0.07)	1	1	2	0.202 (0.063)	0.552 (0.128)	2.003 (0.444)
1	200, 100	1200	100	0.179	1	16.893 (0.365)	0	0	0	0.138 (0.002)	0.43 (0.003)	1.732 (0.011)	1	0	3	0.339 (0.112)	0.805 (0.173)	2.98 (0.587)
1	200, 100	1200	500	0.179	5	16.009 (0.367)	0	0	0	0.143 (0.002)	0.417 (0.003)	1.7 (0.029)	15	21	6	0.419 (0.177)	0.971 (0.257)	3.586 (0.525)
1	200, 100	1200	50	0.369	1	18.811 (1.042)	0	0	0	0.149 (0.006)	0.454 (0.015)	1.911 (0.064)	0	0	0	0.274 (0.093)	0.693 (0.195)	2.479 (0.676)
1	200, 100	1200	100	0.369	1	16.64 (0.343)	0	0	0	0.086 (0.003)	0.268 (0.005)	1.109 (0.031)	15	0	1	0.15 (0.1)	0.475 (0.112)	1.742 (0.47)
1	200, 100	1200	500	0.369	6	16.063 (0.305)	0	0	0	0.093 (0.02)	0.265 (0.056)	1.056 (0.033)	74	57	1	0.013 (0.013)	0.155 (0.183)	1.988 (0.427)
1	200, 100	2400	50	0.087	0	42.261 (0.955)	0	0	0	0.088 (0.018)	0.274 (0.051)	2.2 (0.016)	0	2	17	0.222 (0.063)	0.538 (0.098)	3.778 (0.506)
1	200, 100	2400	100	0.087	0	43.338 (1.474)	0	0	0	0.094 (0.002)	0.282 (0.003)	2.3 (0.013)	18	3	14	0.262 (0.109)	0.666 (0.109)	4.475 (0.583)
1	200, 100	2400	500	0.087	7	42.726 (1.794)	0	0	0	0.1 (0.021)	0.281 (0.011)	2.261 (0.039)	73	78	21	0.264 (0.125)	0.749 (0.397)	4.927 (0.406)
1	200, 100	2400	50	0.179	0	44.46 (1.386)	0	0	0	0.095 (0.004)	0.294 (0.006)	2.43 (0.055)	2	2	5	0.218 (0.071)	0.548 (0.112)	3.863 (0.869)
1	200, 100	2400	100	0.179	2	43.798 (2.01)	0	0	0	0.139 (0.002)	0.421 (0.004)	3.452 (0.02)	3	2	4	0.355 (0.134)	0.91 (0.15)	6.287 (1.244)
1	200, 100	2400	500	0.179	8	41.826 (1.255)	0	0	0	0.145 (0.003)	0.418 (0.006)	3.412 (0.055)	43	75	5	0.353 (0.196)	0.888 (0.271)	6.792 (0.744)
1	200, 100	2400	50	0.369	3	44.712 (2.003)	0	0	0	0.144 (0.007)	0.446 (0.011)	3.718 (0.046)	29	0	3	0.198 (0.165)	0.757 (0.21)	5.173 (1.31)
1	200, 100	2400	100	0.369	6	43.738 (1.81)	0	0	0	0.142 (0.002)	0.428 (0.003)	3.545 (0.019)	68	7	0	0.049 (0.088)	0.762 (0.235)	5.54 (1.449)
1	200, 100	2400	500	0.369	23	44.206 (2.124)	0	0	0	0.145 (0.003)	0.421 (0.006)	3.47 (0.051)	86	90	1	0.035 (0.052)	0.087 (0.143)	6.638 (1.287)
2	10, 10	1200	50	0.087	43	3.244 (0.118)	9	70	75	0.012 (0.001)	0.03 (0.001)	0.117 (0.004)	18	56	88	0.035 (0.023)	0.11 (0.034)	0.441 (0.052)
2	10, 10	1200	100	0.087	64	3.25 (0.16)	7	85	93	0.013 (0.002)	0.031 (0.003)	0.119 (0.01)	14	62	89	0.046 (0.051)	0.118 (0.036)	0.493 (0.088)
2	10, 10	1200	500	0.087	87	3.231 (0.151)	7	80	91	0.018 (0.001)	0.043 (0.002)	0.165 (0.007)	19	61	76	0.06 (0.026)	0.206 (0.088)	0.663 (0.09)
2	10, 10	1200	50	0.179	17	3.282 (0.177)	20	71	80	0.012 (0.001)	0.032 (0.002)	0.122 (0.008)	13	32	66	0.043 (0.029)	0.118 (0.024)	0.447 (0.068)
2	10, 10	1200	100	0.179	38	3.244 (0.124)	23	76	86	0.017 (0.001)	0.043 (0.001)	0.167 (0.004)	11	36	66	0.06 (0.021)	0.168 (0.034)	0.677 (0.061)
2	10, 10	1200	500	0.179	50	3.203 (0.127)	21	80	89	0.024 (0.06)	0.043 (0.001)	0.165 (0.005)	8	25	43	0.061 (0.027)	0.212 (0.096)	0.729 (0.099)
2	10, 10	1200	50	0.369	15	3.258 (0.126)	40	78	86	0.018 (0.001)	0.045 (0.002)	0.174 (0.007)	18	29	43	0.059 (0.029)	0.162 (0.043)	0.593 (0.088)
2	10, 10	1200	100	0.369	20	3.221 (0.117)	46	78	87	0.012 (0.002)	0.03 (0.004)	0.115 (0.019)	13	20	32	0.036 (0.015)	0.101 (0.02)	0.372 (0.065)
2	10, 10	1200	500	0.369	30	3.212 (0.161)	31	81	92	0.015 (0.001)	0.031 (0.001)	0.118 (0.003)	4	17	21	0.04 (0.029)	0.138 (0.123)	0.525 (0.136)
2	10, 10	2400	50	0.087	40	17.287 (1.354)	12	85	95	0.014 (0.001)	0.032 (0.001)	0.239 (0.015)	20	46	95	0.047 (0.054)	0.103 (0.025)	0.935 (0.109)
2	10, 10	2400	100	0.087	73	16.682 (1.277)	8	80	92	0.012 (0.001)	0.03 (0.002)	0.226 (0.011)	18	66	87	0.051 (0.055)	0.109 (0.028)	0.945 (0.097)
2	10, 10	2400	500	0.087	86	16.569 (1.209)	4	92	99	0.013 (0.001)	0.03 (0.003)	0.227 (0.021)	26	69	90	0.049 (0.036)	0.115 (0.053)	0.892 (0.133)
2	10, 10	2400	50	0.179	23	16.5 (0.968)	22	66	92	0.012 (0.001)	0.029 (0.001)	0.227 (0.01)	15	26	76	0.045 (0.029)	0.11 (0.024)	0.85 (0.097)
2	10, 10	2400	100	0.179	32	16.585 (1.202)	19	87	93	0.018 (0.001)	0.044 (0.002)	0.334 (0.035)	16	36	68	0.072 (0.048)	0.171 (0.038)	1.349 (0.137)
2	10, 10	2400	500	0.179	49	17.498 (1.628)	21	74	89	0.018 (0.001)	0.043 (0.001)	0.322 (0.01)	20	26	50	0.079 (0.07)	0.154 (0.057)	1.435 (0.203)
2	10, 10	2400	50	0.369	23	17.138 (1.537)	49	86	95	0.012 (0.001)	0.03 (0.001)	0.23 (0.009)	14	23	56	0.044 (0.027)	0.107 (0.023)	0.82 (0.132)
2	10, 10	2400	100	0.369	23	16.54 (1.106)	43	80	95	0.018 (0.001)	0.043 (0.001)	0.333 (0.029)	12	30	59	0.075 (0.068)	0.178 (0.051)	1.306 (0.151)
2	10, 10	2400	500	0.369	36	17.13 (1.475)	44	87	97	0.017 (0.001)	0.043 (0.001)	0.328 (0.032)	7	14	41	0.048 (0.055)	0.104 (0.082)	1.404 (0.192)
2	50, 1	1200	50	0.087	2	4.606 (0.156)	1	5	10	0.021 (0.001)	0.057 (0.002)	0.23 (0.007)	5	8	17	0.059 (0.02)	0.18 (0.062)	0.684 (0.084)
2	50, 1	1200	100	0.087	7	4.651 (0.261)	1	2	3	0.022 (0.002)	0.06 (0.004)	0.232 (0.014)	6	8	18	0.062 (0.037)	0.173 (0.034)	0.753 (0.121)
2	50, 1	1200	500	0.087	29	4.47 (0.126)	0	1	1	0.031 (0.001)	0.082 (0.001)	0.321 (0.005)	13	18	19	0.104 (0.057)	0.262 (0.069)	0.99 (0.133)
2	50, 1	1200	50	0.179	1	4.635 (0.161)	1	11	20	0.022 (0.002)	0.061 (0.004)	0.242 (0.015)	4	10	13	0.063 (0.02)	0.185 (0.046)	0.658 (0.126)
2	50, 1	1200	100	0.179	5	4.577 (0.147)	1	5	15	0.03 (0.001)	0.086 (0.004)	0.328 (0.01)	2	5	8	0.093 (0.035)	0.272 (0.065)	1.004 (0.145)
2	50, 1	1200	500	0.179	14	4.433 (0.128)	2	5	7	0.032 (0.001)	0.082 (0.001)	0.325 (0.004)	6	4	8	0.102 (0.066)	0.291 (0.082)	1.121 (0.184)
2	50, 1	1200	50	0.369	11	4.63 (0.188)	5	36	44	0.031 (0.001)	0.086 (0.002)	0.348 (0.009)	0	6	8	0.091 (0.066)	0.248 (0.073)	0.868 (0.185)
2	50, 1	1200	100	0.369	12	4.557 (0.165)	3	18	37	0.02 (0.003)	0.055 (0.009)	0.219 (0.036)	1	3	5	0.055 (0.036)	0.161 (0.095)	0.552 (0.106)
2	50, 1	1200	500	0.369	25	4.437 (0.132)	1	22	26	0.026 (0.027)	0.058 (0.017)	0.234 (0.078)	0	4	9	0.02 (0.029)	0.152 (0.097)	0.668 (0.143)
2	50, 1	2400	50	0.087	8	19.592 (1.086)	0	1	5	0.021 (0.002)	0.056 (0.006)	0.444 (0.02)	3	7	23	0.061 (0.022)	0.159 (0.044)	1.271 (0.161)
2	50, 1	2400	100	0.087	15	19.375 (1.26)	0	2	6	0.021 (0.001)	0.056 (0.002)	0.441 (0.01)	4	6	10	0.081 (0.058)	0.172 (0.041)	1.431 (0.177)
2	50, 1	2400	500	0.087	27	18.773 (0.793)	0	2	3	0.023 (0.002)	0.057 (0.006)	0.439 (0.027)	12	17	18	0.077 (0.03)	0.187 (0.05)	1.337 (0.181)
2	50, 1	2400	50	0.179	5	18.953 (0.946)	3	4	22	0.021 (0.001)	0.058 (0.003)	0.457 (0.012)	4	7	26	0.066 (0.038)	0.172 (0.059)	1.238 (0.214)
2	50, 1	2400	100	0.179	7	19.002 (0.83)	5	13	23	0.031 (0.001)	0.083 (0.002)	0.651 (0.016)	4	6	14	0.108 (0.054)	0.265 (0.066)	2.044 (0.277)
2	50, 1	2400	500	0.179	14	20.079 (1.223)	1	1	9	0.034 (0.023)	0.082 (0.001)	0.646 (0.009)	7	7	9	0.128 (0.076)	0.256 (0.087)	2.105 (0.333)
2	50, 1	2400	50	0.369	6	19.659 (1.356)	7	22	42	0.022 (0.001)	0.059 (0.003)	0.469 (0.018)	1	1	5	0.075 (0.064)	0.169 (0.045)	1.233 (0.239)
2	50, 1	2400	100	0.369	11	19.388 (1.356)	4	25	44	0.031 (0.001)	0.083 (0.001)	0.661 (0.009)	1	7	12	0.063 (0.087)	0.246 (0.075)	1.832 (0.364)
2	50, 1	2400	500	0.369	12	19.731 (1.541)	7	20	32	0.032 (0.001)	0.083 (0.001)	0.657 (0.008)	0	4	7	0.025 (0.047)	0.117 (0.119)	2.082 (0.369)
2	50, 50	1200	50	0.087	98	6.957 (0.21)	0	14	21	0.036 (0.002)	0.106 (0.004)	0.431 (0.017)	5	55	79	0.096 (0.039)	0.292 (0.058)	1.007 (0.133)
2	50, 50	1200	100	0.087	100	6.713 (0.183)	0	47	52	0.036 (0.002)	0.106 (0.006)	0.414 (0.02)	3	86	91	0.1 (0.041)	0.283 (0.041)	1.08 (0.137)
2	50, 50	1200	500	0.087	100	6.619 (0.19)	0	73	79	0.053 (0.001)	0.148 (0.002)	0.593 (0.037)	31	95	99	0.177 (0.076)	0.448 (0.108)	1.709 (0.167)
2	50, 50	1200	50	0.179	72	6.86 (0.204)	0	7	11	0.036 (0.002)	0.106 (0.005)	0.436 (0.031)	1	8	22	0.094 (0.037)	0.269 (0.06)	0.961 (0.179)
2	50, 50	1200	100	0.179	89	6.767 (0.23)	0	13	21	0.051 (0.002)	0.153 (0.004)	0.604 (0.011)	1	11	25	0.146 (0.052)	0.435 (0.11)	1.513 (0.264)
2	50, 50	1200	500	0.179	97	6.551 (0.185)	0	24	34	0.053 (0.001)	0.148 (0.002)	0.6 (0.051)	2	16	27	0.163 (0.077)	0.387 (0.131)	1.719 (0.229)
2	50, 50	1200	50	0.369	54	6.887 (0.275)	0	9	9	0.053 (0.002)	0.156 (0.003)	0.648 (0.026)	0	0	1	0.134 (0.062)	0.385 (0.107)	1.315 (0.286)
2	50, 50	1200	100	0.369	62	6.662 (0.184)	0	10	16	0.035 (0.002)	0.099 (0.002)	0.402 (0.007)	2	3	4	0.084 (0.069)	0.256 (0.065)	0.938 (0.225)
2	50, 50	1200	500	0.369	76	6.564 (0.195)	0	11	14	0.077 (0.387)	0.107 (0.057)	0.407 (0.086)	0	2	3	0.016 (0.03)	0.125 (0.101)	1.072 (0.243)
2	50, 50	2400	50	0.087	96	24.244 (1.484)	0	12	21	0.034 (0.001)	0.095 (0.011)	0.807 (0.012)	0	46	84	0.098 (0.062)	0.264 (0.091)	1.733 (0.206)
2	50, 50	2400	100	0.087	100	23.237 (0.958)	0	41	65	0.036 (0.001)	0.101 (0.003)	0.808 (0.015)	4	82	96	0.109 (0.045)	0.306 (0.046)	2.253 (0.217)
2	50, 50	2400	500	0.087	100	23.105 (0.867)	0	85	92	0.038 (0.002)	0.102 (0.006)	2.996 (21.955)	41	48	99	0.13 (0.065)	0.213 (0.072)	2.364 (0.208)
2	50, 50	2400	50	0.179	72	23.193 (0.784)	0	4	13	0.036 (0.002)	0.104 (0.003)	0.848 (0.028)	1	9	24	0.103 (0.043)	0.263 (0.054)	1.833 (0.291)
2	50, 50	2400	100	0.179	93	23.917 (1.41)	0	9	19	0.052 (0.002)	0.149 (0.004)	1.199 (0.017)	1	12	28	0.167 (0.074)	0.402 (0.076)	3.092 (0.434)
2	50, 50	2400	500	0.179	99	24.442 (1.313)	0	27	40	0.054 (0.002)	0.149 (0.003)	1.185 (0.018)	13	5	40	0.186 (0.111)	0.298 (0.112)	3.422 (0.383)
2	50, 50	2400	50	0.369	45	23.64 (0.965)	0	13	10	0.036 (0.002)	0.105 (0.005)	0.867 (0.036)	1	4	11	0.077 (0.066)	0.252 (0.087)	1.701 (0.375)
2	50, 50	2400	100	0.369	58	23.781 (1.263)	0	8	21	0.052 (0.001)	0.151 (0.003)	1.228 (0.012)	0	2	4	0.061 (0.082)	0.348 (0.116)	2.796 (0.564)
2	50, 50	2400	500	0.369	59	24.381 (1.638)	0	10	17	0.058 (0.045)	0.148 (0.003)	1.2 (0.02)	0	2	7	0.013 (0.03)	0.084 (0.109)	3.283 (0.527)
2	75, 25	1200	50	0.087	98	6.928 (0.254)	0	48	59	0.036 (0.002)	0.105 (0.003)	0.429 (0.031)	4	50	59	0.097 (0.035)	0.264 (0.057)	0.95 (0.121)
2	75, 25	1200	100	0.087	100	6.825 (0.207)	0	64	72	0.039 (0.024)	0.11 (0.007)	0.43 (0.036)	5	72	70	0.102 (0.042)	0.303 (0.058)	1.075 (0.139)
2	75, 25	1200	500	0.087	100	6.593 (0.181)	0	84	87	0.053 (0.001)	0.148 (0.002)	0.588 (0.006)	36	86	95	0.159 (0.076)	0.479 (0.133)	1.663 (0.158)
2	75, 25	1200	50	0.179	91	6.936 (0.23)	0	10	12	0.037 (0.002)	0.109 (0.007)	0.444 (0.025)	4	6	15	0.103 (0.049)	0.268 (0.059)	0.922 (0.158)
2	75, 25	1200	100	0.179	98	6.863 (0.241)	0	10	17	0.051 (0.001)	0.153 (0.003)	0.602 (0.026)	2	16	21	0.142 (0.047)	0.401 (0.093)	1.471 (0.26)
2	75, 25	1200	500	0.179	99	6.555 (0.199)	0	13	17	0.988 (9.199)	1.993 (18.361)	1.005 (3.979)	4	16	31	0.177 (0.094)	0.379 (0.128)	1.635 (0.259)
2	75, 25	1200	50	0.369	54	6.909 (0.224)	0	10	10	0.053 (0.001)	0.154 (0.003)	0.637 (0.008)	4	5	11	0.133 (0.049)	0.346 (0.102)	1.209 (0.312)
2	75, 25	1200	100	0.369	75	6.739 (0.2)	0	8	8	0.035 (0.006)	0.1 (0.016)	0.4 (0.049)	2	4	8	0.09 (0.093)	0.252 (0.108)	0.857 (0.199)
2	75, 25	1200	500	0.369	85	6.536 (0.192)	0	1	7	0.041 (0.045)	0.099 (0.027)	0.387 (0.052)	2	5	11	0.018 (0.037)	0.149 (0.14)	0.989 (0.272)
2	75, 25	2400	50	0.087	99	24.095 (1.365)	0	43	66	0.034 (0.005)	0.097 (0.015)	0.797 (0.034)	0	41	59	0.097 (0.065)	0.248 (0.081)	1.713 (0.42)
2	75, 25	2400	100	0.087	100	23.728 (1.077)	0	73	83	0.035 (0.001)	0.101 (0.002)	0.799 (0.014)	9	82	85	0.122 (0.055)	0.296 (0.044)	2.096 (0.227)
2	75, 25	2400	500	0.087	100	22.998 (0.847)	0	80	82	0.037 (0.002)	0.1 (0.004)	0.787 (0.015)	41	47	94	0.119 (0.054)	0.24 (0.095)	2.226 (0.178)
2	75, 25	2400	50	0.179	91	23.572 (0.977)	0	11	17	0.035 (0.002)	0.104 (0.004)	0.843 (0.043)	4	14	28	0.108 (0.057)	0.26 (0.061)	1.699 (0.266)
2	75, 25	2400	100	0.179	99	23.604 (1.194)	0	12	22	0.052 (0.002)	0.149 (0.005)	1.197 (0.025)	1	18	32	0.154 (0.071)	0.377 (0.079)	2.771 (0.41)
2	75, 25	2400	500	0.179	100	24.645 (1.163)	0	7	21	0.056 (0.028)	0.147 (0.002)	1.176 (0.009)	9	5	27	0.163 (0.111)	0.304 (0.11)	3.12 (0.453)
2	75, 25	2400	50	0.369	70	24.198 (1.234)	0	7	11	0.036 (0.001)	0.105 (0.004)	0.856 (0.02)	0	0	5	0.072 (0.054)	0.241 (0.068)	1.602 (0.39)
2	75, 25	2400	100	0.369	68	25.004 (1.511)	0	3	7	0.053 (0.002)	0.15 (0.003)	1.22 (0.037)	0	3	6	0.05 (0.083)	0.342 (0.13)	2.797 (0.651)
2	75, 25	2400	500	0.369	80	23.998 (1.585)	0	4	10	0.054 (0.003)	0.148 (0.006)	1.2 (0.032)	0	2	9	0.029 (0.07)	0.117 (0.157)	3.064 (0.602)
2	100, 100	1200	50	0.087	100	11.592 (0.183)	0	2	4	0.065 (0.003)	0.2 (0.01)	0.814 (0.029)	0	78	95	0.159 (0.056)	0.469 (0.094)	1.599 (0.236)
2	100, 100	1200	100	0.087	100	11.493 (0.215)	0	25	32	0.065 (0.003)	0.2 (0.008)	0.797 (0.039)	0	98	100	0.159 (0.053)	0.507 (0.081)	1.816 (0.214)
2	100, 100	1200	500	0.087	100	11.153 (0.239)	0	78	82	0.098 (0.002)	0.284 (0.004)	1.144 (0.041)	24	90	100	0.307 (0.108)	0.783 (0.204)	2.968 (0.244)
2	100, 100	1200	50	0.179	96	11.534 (0.427)	0	0	0	0.07 (0.004)	0.215 (0.012)	0.887 (0.048)	0	4	16	0.163 (0.057)	0.464 (0.12)	1.634 (0.304)
2	100, 100	1200	100	0.179	98	11.458 (0.212)	0	0	0	0.094 (0.002)	0.293 (0.002)	1.164 (0.008)	0	9	18	0.244 (0.116)	0.698 (0.142)	2.507 (0.397)
2	100, 100	1200	500	0.179	100	11.039 (0.271)	0	6	9	0.708 (6.077)	0.287 (0.008)	1.152 (0.027)	0	4	36	0.285 (0.183)	0.582 (0.192)	2.966 (0.429)
2	100, 100	1200	50	0.369	74	11.53 (0.333)	0	2	2	0.098 (0.003)	0.298 (0.004)	1.249 (0.011)	0	0	0	0.25 (0.112)	0.659 (0.228)	2.292 (0.622)
2	100, 100	1200	100	0.369	76	11.389 (0.246)	0	0	0	0.061 (0.009)	0.187 (0.019)	0.761 (0.042)	0	0	1	0.095 (0.083)	0.419 (0.104)	1.591 (0.417)
2	100, 100	1200	500	0.369	86	11.044 (0.263)	0	7	7	0.074 (0.027)	0.204 (0.068)	0.733 (0.073)	0	0	3	0.008 (0.002)	0.102 (0.138)	1.706 (0.313)
2	100, 100	2400	50	0.087	100	32.67 (1.239)	0	5	6	0.061 (0.009)	0.186 (0.03)	1.573 (0.337)	1	78	92	0.152 (0.065)	0.452 (0.072)	3.077 (0.526)
2	100, 100	2400	100	0.087	100	32.82 (1.196)	0	28	43	0.065 (0.002)	0.194 (0.004)	1.563 (0.026)	1	99	100	0.188 (0.063)	0.536 (0.103)	3.657 (0.424)
2	100, 100	2400	500	0.087	100	34.052 (1.266)	0	87	94	0.068 (0.01)	0.19 (0.002)	1.519 (0.023)	42	64	100	0.216 (0.096)	0.361 (0.107)	4.959 (9.734)
2	100, 100	2400	50	0.179	93	32.939 (1.13)	0	0	1	0.065 (0.002)	0.201 (0.007)	1.651 (0.037)	0	5	16	0.161 (0.053)	0.448 (0.097)	3.15 (0.639)
2	100, 100	2400	100	0.179	98	33.895 (1.069)	0	2	7	0.096 (0.003)	0.286 (0.009)	2.328 (0.039)	0	15	25	0.227 (0.103)	0.742 (0.142)	5.024 (0.757)
2	100, 100	2400	500	0.179	100	33.834 (1.562)	0	6	12	0.098 (0.002)	0.282 (0.003)	2.285 (0.047)	11	1	35	0.238 (0.165)	0.52 (0.197)	5.832 (0.578)
2	100, 100	2400	50	0.369	79	32.746 (0.952)	0	2	1	0.096 (0.003)	0.297 (0.005)	2.494 (0.021)	0	0	2	0.119 (0.125)	0.634 (0.188)	4.404 (1.051)
2	100, 100	2400	100	0.369	81	33.787 (1.621)	0	3	4	0.097 (0.002)	0.288 (0.004)	2.384 (0.033)	1	1	1	0.031 (0.077)	0.461 (0.213)	4.995 (1.015)
2	100, 100	2400	500	0.369	81	34.439 (1.87)	0	3	6	0.098 (0.002)	0.282 (0.002)	2.312 (0.019)	0	1	3	0.015 (0.029)	0.07 (0.141)	5.418 (0.875)
2	200, 100	1200	50	0.087	100	16.641 (0.268)	0	7	11	0.095 (0.003)	0.299 (0.022)	1.213 (0.024)	0	38	65	0.223 (0.085)	0.589 (0.116)	2.092 (0.308)
2	200, 100	1200	100	0.087	100	16.594 (0.335)	0	35	33	0.092 (0.001)	0.292 (0.002)	1.175 (0.2)	1	75	92	0.225 (0.072)	0.673 (0.318)	2.265 (0.282)
2	200, 100	1200	500	0.087	100	16.344 (0.287)	0	81	85	0.144 (0.002)	0.424 (0.025)	1.696 (0.031)	32	100	100	0.401 (0.165)	1.103 (0.291)	4.062 (0.334)
2	200, 100	1200	50	0.179	98	16.4 (0.438)	0	0	0	0.099 (0.005)	0.304 (0.014)	1.263 (0.07)	0	3	14	0.208 (0.076)	0.529 (0.14)	1.982 (0.448)
2	200, 100	1200	100	0.179	100	16.553 (0.361)	0	0	0	0.138 (0.002)	0.435 (0.003)	1.739 (0.05)	1	7	20	0.338 (0.119)	0.863 (0.207)	3.069 (0.557)
2	200, 100	1200	500	0.179	100	16.213 (0.327)	0	0	0	0.143 (0.002)	0.418 (0.003)	1.704 (0.037)	27	14	33	0.327 (0.238)	0.715 (0.24)	3.521 (0.515)
2	200, 100	1200	50	0.369	92	18.476 (0.832)	0	0	0	0.149 (0.006)	0.458 (0.016)	1.915 (0.057)	1	1	4	0.324 (0.144)	0.791 (0.256)	2.991 (0.809)
2	200, 100	1200	100	0.369	93	16.585 (0.41)	0	0	0	0.086 (0.002)	0.269 (0.003)	1.13 (0.232)	11	3	4	0.057 (0.092)	0.566 (0.183)	2.144 (0.781)
2	200, 100	1200	500	0.369	99	15.9 (0.284)	0	0	0	0.115 (0.055)	0.286 (0.064)	4.605 (24.789)	26	50	3	0.012 (0.004)	1.932 (18.663)	5.964 (25.253)
2	200, 100	2400	50	0.087	100	42.127 (0.913)	0	12	15	0.086 (0.002)	0.27 (0.024)	2.292 (0.208)	4	40	73	0.223 (0.087)	0.574 (0.106)	3.894 (0.681)
2	200, 100	2400	100	0.087	100	43.845 (1.642)	0	43	51	0.094 (0.002)	0.285 (0.003)	2.316 (0.013)	0	85	93	0.271 (0.082)	0.757 (0.124)	4.763 (0.445)
2	200, 100	2400	500	0.087	100	44.168 (1.542)	0	85	87	0.098 (0.005)	0.284 (0.02)	2.27 (0.025)	55	100	100	0.268 (0.109)	0.543 (0.187)	5.439 (0.351)
2	200, 100	2400	50	0.179	99	43.907 (1.529)	0	0	0	0.096 (0.003)	0.297 (0.006)	2.448 (0.035)	1	1	13	0.215 (0.071)	0.53 (0.121)	3.793 (0.748)
2	200, 100	2400	100	0.179	100	43.545 (1.927)	0	0	0	0.14 (0.003)	0.421 (0.006)	3.457 (0.035)	14	13	23	0.289 (0.16)	0.856 (0.181)	6.179 (1.339)
2	200, 100	2400	500	0.179	100	43.997 (1.642)	0	0	0	0.144 (0.002)	0.417 (0.003)	3.393 (0.018)	28	21	49	0.371 (0.212)	0.731 (0.31)	7.114 (1.13)
2	200, 100	2400	50	0.369	91	44.999 (1.605)	0	0	0	0.142 (0.005)	0.447 (0.011)	3.728 (0.047)	9	0	4	0.081 (0.139)	0.857 (0.252)	5.778 (1.745)
2	200, 100	2400	100	0.369	95	43.993 (1.525)	0	0	0	0.142 (0.003)	0.426 (0.007)	3.539 (0.036)	11	5	6	0.021 (0.045)	0.522 (0.297)	6.813 (1.806)
2	200, 100	2400	500	0.369	95	43.401 (1.639)	0	0	0	0.144 (0.002)	0.418 (0.003)	3.446 (0.034)	28	51	9	0.03 (0.034)	0.048 (0.001)	7.266 (1.522)
3	10, 10	1200	50	0.087	7	3.266 (0.155)	7	38	49	0.012 (0.001)	0.03 (0.001)	0.115 (0.004)	20	37	76	0.037 (0.026)	0.112 (0.02)	0.456 (0.056)
3	10, 10	1200	100	0.087	16	3.251 (0.13)	8	47	61	0.012 (0.001)	0.031 (0.002)	0.118 (0.008)	19	41	75	0.036 (0.017)	0.112 (0.027)	0.469 (0.071)
3	10, 10	1200	500	0.087	39	3.19 (0.102)	6	54	67	0.017 (0.001)	0.043 (0.002)	0.163 (0.005)	29	55	69	0.06 (0.03)	0.166 (0.038)	0.637 (0.105)
3	10, 10	1200	50	0.179	3	3.412 (0.314)	18	48	59	0.012 (0.001)	0.031 (0.003)	0.12 (0.01)	15	30	63	0.041 (0.03)	0.121 (0.033)	0.463 (0.069)
3	10, 10	1200	100	0.179	15	3.295 (0.189)	21	61	80	0.017 (0.001)	0.043 (0.002)	0.166 (0.006)	18	38	66	0.062 (0.047)	0.173 (0.051)	0.679 (0.085)
3	10, 10	1200	500	0.179	20	3.162 (0.059)	19	63	76	0.021 (0.025)	0.043 (0.002)	0.164 (0.005)	14	31	47	0.071 (0.028)	0.187 (0.043)	0.736 (0.108)
3	10, 10	1200	50	0.369	6	3.287 (0.168)	33	73	84	0.018 (0.001)	0.044 (0.002)	0.173 (0.005)	9	25	51	0.059 (0.034)	0.161 (0.034)	0.606 (0.097)
3	10, 10	1200	100	0.369	16	3.263 (0.159)	42	77	89	0.014 (0.002)	0.032 (0.004)	0.12 (0.013)	19	29	50	0.048 (0.02)	0.12 (0.037)	0.448 (0.088)
3	10, 10	1200	500	0.369	16	3.183 (0.087)	41	76	85	0.014 (0.002)	0.031 (0.005)	0.119 (0.017)	13	28	44	0.04 (0.026)	0.131 (0.061)	0.489 (0.089)
3	10, 10	2400	50	0.087	1	17.265 (1.233)	6	46	66	0.013 (0.001)	0.031 (0.001)	0.255 (0.204)	20	42	86	0.043 (0.032)	0.105 (0.027)	0.898 (0.086)
3	10, 10	2400	100	0.087	15	16.54 (1.016)	10	55	72	0.012 (0.001)	0.03 (0.001)	0.226 (0.008)	27	40	82	0.046 (0.045)	0.106 (0.026)	0.923 (0.082)
3	10, 10	2400	500	0.087	40	16.124 (0.496)	2	48	74	0.013 (0.002)	0.031 (0.004)	0.229 (0.03)	23	49	67	0.051 (0.046)	0.121 (0.045)	0.874 (0.098)
3	10, 10	2400	50	0.179	6	16.364 (0.828)	15	68	80	0.012 (0.001)	0.03 (0.002)	0.228 (0.008)	12	34	72	0.049 (0.033)	0.112 (0.03)	0.868 (0.09)
3	10, 10	2400	100	0.179	14	16.589 (1.108)	19	61	82	0.018 (0.001)	0.043 (0.002)	0.331 (0.038)	16	36	68	0.07 (0.044)	0.186 (0.081)	1.358 (0.125)
3	10, 10	2400	500	0.179	18	17.268 (1.529)	16	60	84	0.018 (0.001)	0.045 (0.027)	0.321 (0.005)	21	34	55	0.086 (0.072)	0.17 (0.048)	1.384 (0.174)
3	10, 10	2400	50	0.369	6	17.172 (1.378)	43	77	90	0.013 (0.001)	0.031 (0.003)	0.236 (0.018)	15	32	64	0.05 (0.044)	0.114 (0.026)	0.864 (0.124)
3	10, 10	2400	100	0.369	13	16.517 (0.959)	42	79	90	0.018 (0.001)	0.044 (0.003)	0.331 (0.011)	16	29	61	0.072 (0.069)	0.177 (0.061)	1.312 (0.169)
3	10, 10	2400	500	0.369	19	17.09 (1.411)	41	74	90	0.018 (0.001)	0.042 (0.001)	0.32 (0.01)	8	20	46	0.059 (0.062)	0.119 (0.071)	1.384 (0.221)
3	50, 1	1200	50	0.087	0	4.653 (0.224)	0	5	4	0.021 (0.001)	0.057 (0.001)	0.231 (0.005)	0	6	15	0.077 (0.078)	0.18 (0.039)	0.678 (0.085)
3	50, 1	1200	100	0.087	1	4.566 (0.136)	0	2	3	0.022 (0.002)	0.064 (0.032)	0.235 (0.015)	6	9	11	0.072 (0.067)	0.181 (0.042)	0.753 (0.128)
3	50, 1	1200	500	0.087	2	4.517 (0.17)	0	1	1	0.031 (0.001)	0.082 (0.001)	0.324 (0.048)	9	11	14	0.099 (0.05)	0.263 (0.063)	1.04 (0.125)
3	50, 1	1200	50	0.179	1	4.647 (0.199)	1	18	19	0.022 (0.002)	0.061 (0.005)	0.247 (0.032)	1	4	10	0.074 (0.058)	0.182 (0.039)	0.661 (0.118)
3	50, 1	1200	100	0.179	5	4.62 (0.154)	1	7	15	0.03 (0.002)	0.084 (0.003)	0.331 (0.01)	2	4	10	0.101 (0.067)	0.266 (0.069)	0.999 (0.142)
3	50, 1	1200	500	0.179	3	4.523 (0.179)	0	4	6	0.031 (0.001)	0.082 (0.001)	0.323 (0.003)	6	8	6	0.123 (0.085)	0.299 (0.09)	1.137 (0.179)
3	50, 1	1200	50	0.369	3	4.601 (0.163)	6	40	45	0.031 (0.001)	0.087 (0.003)	0.35 (0.008)	5	6	12	0.09 (0.05)	0.238 (0.06)	0.81 (0.14)
3	50, 1	1200	100	0.369	7	4.618 (0.182)	0	21	26	0.019 (0.001)	0.054 (0.001)	0.223 (0.039)	0	1	5	0.062 (0.051)	0.144 (0.03)	0.521 (0.09)
3	50, 1	1200	500	0.369	10	4.491 (0.155)	5	18	28	0.023 (0.006)	0.057 (0.016)	0.23 (0.069)	1	4	5	0.038 (0.04)	0.156 (0.081)	0.613 (0.118)
3	50, 1	2400	50	0.087	0	19.517 (1.075)	1	3	6	0.021 (0.004)	0.056 (0.002)	0.452 (0.008)	4	4	25	0.058 (0.032)	0.155 (0.038)	1.265 (0.16)
3	50, 1	2400	100	0.087	0	19.416 (1.245)	0	0	5	0.021 (0.001)	0.057 (0.002)	0.445 (0.01)	8	6	16	0.07 (0.046)	0.171 (0.037)	1.449 (0.183)
3	50, 1	2400	500	0.087	4	18.812 (0.798)	0	1	1	0.022 (0.001)	0.056 (0.003)	0.429 (0.014)	12	19	25	0.076 (0.057)	0.188 (0.056)	1.401 (0.129)
3	50, 1	2400	50	0.179	0	19.01 (0.861)	2	12	34	0.021 (0.001)	0.057 (0.002)	0.464 (0.011)	4	6	15	0.063 (0.021)	0.165 (0.039)	1.212 (0.189)
3	50, 1	2400	100	0.179	3	19.032 (1.016)	0	2	20	0.03 (0.001)	0.083 (0.001)	0.655 (0.006)	1	6	19	0.104 (0.057)	0.268 (0.067)	2.035 (0.26)
3	50, 1	2400	500	0.179	4	20.199 (1.018)	0	0	8	0.032 (0.001)	0.082 (0.002)	0.641 (0.011)	4	4	8	0.129 (0.07)	0.296 (0.078)	2.202 (0.286)
3	50, 1	2400	50	0.369	3	19.9 (1.536)	5	31	50	0.021 (0.001)	0.058 (0.003)	0.469 (0.016)	3	4	11	0.061 (0.023)	0.161 (0.059)	1.155 (0.187)
3	50, 1	2400	100	0.369	6	19.465 (1.391)	0	21	39	0.031 (0.003)	0.085 (0.005)	0.671 (0.016)	1	4	9	0.097 (0.085)	0.252 (0.074)	1.807 (0.305)
3	50, 1	2400	500	0.369	6	20.372 (1.461)	6	11	32	0.032 (0.001)	0.083 (0.001)	0.651 (0.01)	0	4	7	0.055 (0.071)	0.17 (0.124)	1.999 (0.366)
3	50, 50	1200	50	0.087	31	6.999 (0.122)	0	0	2	0.035 (0.002)	0.105 (0.004)	0.423 (0.013)	0	7	25	0.09 (0.035)	0.262 (0.053)	0.994 (0.161)
3	50, 50	1200	100	0.087	74	6.949 (0.2)	0	1	1	0.036 (0.002)	0.105 (0.007)	0.417 (0.027)	4	23	34	0.093 (0.043)	0.296 (0.053)	1.083 (0.148)
3	50, 50	1200	500	0.087	93	6.541 (0.139)	0	1	1	0.053 (0.001)	0.147 (0.002)	0.586 (0.009)	42	52	48	0.151 (0.069)	0.442 (0.096)	1.668 (0.145)
3	50, 50	1200	50	0.179	18	6.969 (0.283)	0	1	2	0.036 (0.002)	0.104 (0.004)	0.425 (0.016)	0	8	15	0.089 (0.029)	0.263 (0.064)	0.927 (0.177)
3	50, 50	1200	100	0.179	44	6.837 (0.197)	0	1	3	0.051 (0.002)	0.152 (0.003)	0.599 (0.009)	3	7	9	0.146 (0.055)	0.39 (0.077)	1.494 (0.252)
3	50, 50	1200	500	0.179	59	6.52 (0.146)	0	2	2	0.053 (0.001)	0.146 (0.001)	0.589 (0.005)	7	8	14	0.16 (0.066)	0.417 (0.095)	1.639 (0.23)
3	50, 50	1200	50	0.369	12	6.909 (0.19)	0	4	2	0.053 (0.001)	0.154 (0.003)	0.642 (0.036)	2	3	9	0.129 (0.048)	0.359 (0.112)	1.242 (0.27)
3	50, 50	1200	100	0.369	26	6.792 (0.202)	0	1	3	0.035 (0.004)	0.099 (0.011)	0.398 (0.02)	0	2	3	0.1 (0.108)	0.256 (0.083)	0.935 (0.23)
3	50, 50	1200	500	0.369	32	6.471 (0.133)	0	3	3	0.039 (0.012)	0.105 (0.034)	0.402 (0.077)	2	2	5	0.022 (0.04)	0.131 (0.109)	1.02 (0.228)
3	50, 50	2400	50	0.087	47	23.833 (1.16)	0	1	5	0.034 (0.003)	0.098 (0.015)	0.799 (0.049)	4	11	37	0.092 (0.032)	0.248 (0.061)	1.789 (0.261)
3	50, 50	2400	100	0.087	77	23.693 (1.248)	0	1	2	0.035 (0.001)	0.101 (0.003)	0.801 (0.015)	11	21	53	0.117 (0.048)	0.297 (0.052)	2.195 (0.255)
3	50, 50	2400	500	0.087	99	22.816 (0.508)	0	3	6	0.037 (0.002)	0.101 (0.006)	0.791 (0.02)	46	72	59	0.119 (0.041)	0.306 (0.07)	2.282 (0.18)
3	50, 50	2400	50	0.179	27	23.266 (0.806)	0	3	4	0.036 (0.002)	0.104 (0.004)	0.845 (0.031)	3	10	19	0.103 (0.037)	0.267 (0.072)	1.867 (0.335)
3	50, 50	2400	100	0.179	39	24.009 (1.577)	0	0	2	0.051 (0.002)	0.149 (0.004)	1.191 (0.016)	6	6	19	0.148 (0.071)	0.402 (0.078)	2.929 (0.493)
3	50, 50	2400	500	0.179	55	24.205 (1.481)	0	3	3	0.054 (0.002)	0.149 (0.004)	1.18 (0.02)	13	10	18	0.187 (0.087)	0.356 (0.114)	3.392 (0.428)
3	50, 50	2400	50	0.369	19	23.791 (1.052)	0	7	13	0.036 (0.002)	0.106 (0.005)	0.87 (0.042)	1	1	5	0.087 (0.054)	0.248 (0.063)	1.751 (0.424)
3	50, 50	2400	100	0.369	33	23.499 (0.999)	0	5	10	0.052 (0.002)	0.15 (0.002)	1.219 (0.036)	2	4	7	0.076 (0.09)	0.386 (0.114)	2.816 (0.654)
3	50, 50	2400	500	0.369	32	23.868 (1.551)	0	2	5	0.054 (0.001)	0.148 (0.003)	1.197 (0.017)	1	2	9	0.03 (0.071)	0.109 (0.139)	3.027 (0.539)
3	75, 25	1200	50	0.087	2	6.993 (0.201)	0	1	4	0.035 (0.001)	0.102 (0.002)	0.417 (0.007)	4	6	17	0.085 (0.027)	0.274 (0.054)	1.015 (0.132)
3	75, 25	1200	100	0.087	13	6.938 (0.219)	0	4	10	0.037 (0.002)	0.11 (0.007)	0.464 (0.303)	7	6	27	0.105 (0.054)	0.294 (0.053)	1.163 (0.16)
3	75, 25	1200	500	0.087	29	6.534 (0.142)	0	17	20	0.053 (0.002)	0.148 (0.003)	0.588 (0.009)	47	47	14	0.151 (0.061)	0.447 (0.131)	1.668 (0.182)
3	75, 25	1200	50	0.179	2	7.026 (0.268)	0	3	5	0.037 (0.002)	0.108 (0.007)	0.442 (0.026)	4	7	14	0.093 (0.041)	0.293 (0.068)	1.002 (0.215)
3	75, 25	1200	100	0.179	10	6.858 (0.179)	0	4	8	0.11 (0.594)	0.151 (0.002)	0.6 (0.005)	1	4	9	0.151 (0.083)	0.426 (0.094)	1.529 (0.251)
3	75, 25	1200	500	0.179	20	6.504 (0.167)	0	2	5	7.659 (47.727)	2.691 (22.613)	3.978 (29.408)	7	5	7	0.195 (0.092)	0.469 (0.134)	1.774 (0.193)
3	75, 25	1200	50	0.369	5	6.978 (0.277)	0	9	9	0.053 (0.002)	0.155 (0.005)	0.638 (0.01)	0	2	5	0.124 (0.052)	0.364 (0.093)	1.266 (0.267)
3	75, 25	1200	100	0.369	14	6.832 (0.201)	1	2	3	0.036 (0.004)	0.101 (0.015)	0.409 (0.058)	3	2	7	0.089 (0.037)	0.273 (0.089)	0.971 (0.229)
3	75, 25	1200	500	0.369	28	6.522 (0.166)	1	1	7	0.036 (0.007)	0.095 (0.021)	0.385 (0.068)	0	2	3	0.03 (0.054)	0.13 (0.095)	0.976 (0.191)
3	75, 25	2400	50	0.087	1	23.78 (1.16)	0	2	4	0.033 (0.004)	0.094 (0.011)	0.794 (0.015)	2	3	29	0.088 (0.062)	0.25 (0.054)	1.774 (0.205)
3	75, 25	2400	100	0.087	8	23.641 (0.81)	0	5	15	0.035 (0.002)	0.101 (0.003)	0.807 (0.03)	9	8	15	0.113 (0.044)	0.296 (0.05)	2.184 (0.215)
3	75, 25	2400	500	0.087	31	23.886 (1.513)	0	14	17	0.036 (0.001)	0.098 (0.001)	0.778 (0.006)	52	58	27	0.11 (0.057)	0.282 (0.066)	2.202 (0.178)
3	75, 25	2400	50	0.179	3	23.44 (0.885)	0	0	3	0.035 (0.001)	0.104 (0.003)	0.849 (0.021)	2	2	13	0.094 (0.031)	0.272 (0.06)	1.886 (0.315)
3	75, 25	2400	100	0.179	10	23.682 (1.162)	0	1	3	0.051 (0.001)	0.149 (0.003)	1.194 (0.018)	2	6	14	0.153 (0.059)	0.422 (0.077)	3.104 (0.448)
3	75, 25	2400	500	0.179	18	24.526 (1.725)	0	2	2	0.054 (0.002)	0.147 (0.003)	1.17 (0.011)	21	8	11	0.175 (0.099)	0.353 (0.133)	3.359 (0.37)
3	75, 25	2400	50	0.369	9	23.43 (0.637)	0	7	9	0.036 (0.001)	0.104 (0.003)	0.855 (0.014)	1	1	6	0.093 (0.05)	0.264 (0.064)	1.771 (0.386)
3	75, 25	2400	100	0.369	16	25.184 (1.307)	0	0	5	0.053 (0.003)	0.151 (0.005)	1.222 (0.012)	4	3	6	0.098 (0.084)	0.384 (0.095)	2.836 (0.598)
3	75, 25	2400	500	0.369	23	23.903 (1.561)	0	3	8	0.054 (0.001)	0.147 (0.002)	1.186 (0.012)	0	4	5	0.044 (0.088)	0.115 (0.136)	3.131 (0.521)
3	100, 100	1200	50	0.087	68	11.706 (0.257)	0	0	0	0.065 (0.003)	0.198 (0.007)	0.808 (0.022)	0	6	10	0.149 (0.043)	0.424 (0.09)	1.561 (0.283)
3	100, 100	1200	100	0.087	94	11.559 (0.235)	0	0	0	0.065 (0.003)	0.201 (0.01)	0.799 (0.039)	0	17	26	0.176 (0.079)	0.478 (0.084)	1.754 (0.267)
3	100, 100	1200	500	0.087	99	11.046 (0.207)	0	0	1	0.098 (0.002)	0.282 (0.004)	1.136 (0.017)	41	64	50	0.274 (0.117)	0.781 (0.183)	2.902 (0.258)
3	100, 100	1200	50	0.179	27	11.305 (0.274)	0	0	0	0.068 (0.003)	0.205 (0.009)	0.846 (0.04)	0	1	3	0.17 (0.068)	0.448 (0.105)	1.626 (0.353)
3	100, 100	1200	100	0.179	67	11.551 (0.291)	0	0	0	0.097 (0.03)	0.292 (0.007)	1.162 (0.013)	0	3	5	0.236 (0.092)	0.664 (0.132)	2.434 (0.49)
3	100, 100	1200	500	0.179	72	10.988 (0.229)	0	0	0	0.098 (0.003)	0.282 (0.005)	1.139 (0.014)	4	3	4	0.277 (0.15)	0.667 (0.198)	2.839 (0.393)
3	100, 100	1200	50	0.369	17	11.598 (0.356)	0	4	3	0.098 (0.002)	0.296 (0.004)	1.237 (0.014)	0	0	2	0.232 (0.098)	0.621 (0.192)	2.225 (0.596)
3	100, 100	1200	100	0.369	28	11.44 (0.293)	0	0	0	0.269 (1.809)	0.186 (0.032)	0.753 (0.071)	0	0	2	0.1 (0.085)	0.384 (0.126)	1.347 (0.384)
3	100, 100	1200	500	0.369	51	10.936 (0.191)	0	0	0	0.067 (0.02)	0.186 (0.049)	0.716 (0.045)	0	1	1	0.01 (0.014)	0.099 (0.133)	1.597 (0.292)
3	100, 100	2400	50	0.087	67	33.09 (1.372)	0	0	0	0.059 (0.001)	0.182 (0.02)	1.506 (0.012)	0	7	28	0.16 (0.049)	0.44 (0.089)	2.949 (0.56)
3	100, 100	2400	100	0.087	97	33.567 (1.446)	0	0	0	0.065 (0.002)	0.194 (0.005)	1.557 (0.041)	9	20	44	0.19 (0.074)	0.519 (0.115)	3.572 (0.459)
3	100, 100	2400	500	0.087	100	33.928 (1.416)	0	0	0	0.065 (0.002)	0.189 (0.002)	1.515 (0.01)	53	84	59	0.2 (0.089)	0.472 (0.146)	3.961 (0.259)
3	100, 100	2400	50	0.179	34	33.065 (1.347)	0	0	0	0.065 (0.002)	0.198 (0.005)	1.63 (0.024)	0	1	4	0.164 (0.054)	0.43 (0.098)	2.943 (0.61)
3	100, 100	2400	100	0.179	52	33.253 (1.362)	0	0	0	0.095 (0.002)	0.284 (0.004)	2.308 (0.014)	2	1	6	0.237 (0.119)	0.684 (0.148)	4.816 (0.806)
3	100, 100	2400	500	0.179	82	32.869 (1.532)	0	0	0	0.098 (0.002)	0.281 (0.004)	2.266 (0.015)	15	4	3	0.241 (0.155)	0.558 (0.193)	5.533 (0.754)
3	100, 100	2400	50	0.369	26	33.156 (1.131)	0	0	1	0.096 (0.005)	0.294 (0.006)	2.464 (0.021)	0	0	0	0.186 (0.135)	0.618 (0.171)	4.266 (1.09)
3	100, 100	2400	100	0.369	29	33.588 (1.47)	0	0	0	0.097 (0.004)	0.286 (0.003)	2.365 (0.031)	0	0	1	0.046 (0.085)	0.577 (0.204)	4.812 (1.146)
3	100, 100	2400	500	0.369	44	33.583 (1.869)	0	0	0	0.098 (0.002)	0.28 (0.003)	2.299 (0.017)	0	0	1	0.012 (0.001)	0.047 (0.087)	5.22 (1.068)
3	200, 100	1200	50	0.087	26	16.655 (0.199)	0	0	0	0.094 (0.002)	0.292 (0.005)	1.199 (0.018)	0	1	12	0.223 (0.07)	0.616 (0.119)	2.232 (0.323)
3	200, 100	1200	100	0.087	77	16.586 (0.348)	0	0	0	0.092 (0.001)	0.29 (0.02)	1.182 (0.204)	0	12	30	0.234 (0.084)	0.678 (0.222)	2.385 (0.393)
3	200, 100	1200	500	0.087	98	16.273 (0.195)	0	5	5	0.143 (0.003)	0.421 (0.008)	1.696 (0.019)	38	52	33	0.399 (0.181)	1.039 (0.285)	3.99 (0.324)
3	200, 100	1200	50	0.179	10	16.612 (0.515)	0	0	0	0.099 (0.007)	0.306 (0.022)	1.268 (0.089)	1	0	3	0.224 (0.085)	0.637 (0.15)	2.271 (0.44)
3	200, 100	1200	100	0.179	43	16.677 (0.377)	0	0	0	0.138 (0.001)	0.432 (0.004)	1.736 (0.036)	1	0	2	0.32 (0.114)	0.947 (0.162)	3.521 (0.499)
3	200, 100	1200	500	0.179	57	16.005 (0.382)	0	0	0	0.143 (0.002)	0.417 (0.004)	1.695 (0.013)	9	4	4	0.424 (0.178)	0.803 (0.272)	3.878 (0.473)
3	200, 100	1200	50	0.369	14	18.193 (0.76)	0	0	0	0.149 (0.006)	0.459 (0.016)	1.931 (0.06)	0	0	2	0.33 (0.156)	0.855 (0.246)	3.106 (0.847)
3	200, 100	1200	100	0.369	31	16.68 (0.452)	0	0	0	0.088 (0.01)	0.28 (0.064)	1.121 (0.049)	17	0	0	0.12 (0.116)	0.602 (0.189)	2.221 (0.507)
3	200, 100	1200	500	0.369	44	15.83 (0.233)	0	0	0	0.106 (0.037)	0.29 (0.072)	1.069 (0.16)	54	56	2	0.012 (0.003)	0.095 (0.132)	2.383 (0.501)
3	200, 100	2400	50	0.087	17	42.104 (1.05)	0	0	0	0.086 (0.01)	0.272 (0.043)	2.282 (0.304)	2	3	16	0.236 (0.085)	0.611 (0.098)	4.235 (0.548)
3	200, 100	2400	100	0.087	84	43.749 (1.428)	0	0	0	0.093 (0.001)	0.286 (0.002)	2.318 (0.013)	7	14	32	0.268 (0.1)	0.744 (0.115)	4.881 (0.44)
3	200, 100	2400	500	0.087	99	43.905 (1.811)	0	1	2	0.096 (0.001)	0.282 (0.002)	2.271 (0.025)	58	77	35	0.266 (0.119)	0.631 (0.221)	5.323 (0.435)
3	200, 100	2400	50	0.179	17	43.573 (1.387)	0	0	0	0.095 (0.003)	0.294 (0.005)	2.444 (0.026)	1	1	7	0.208 (0.076)	0.595 (0.112)	4.263 (0.725)
3	200, 100	2400	100	0.179	40	42.706 (1.374)	0	0	0	0.139 (0.003)	0.422 (0.007)	3.468 (0.112)	7	1	3	0.344 (0.152)	1.029 (0.193)	6.837 (0.953)
3	200, 100	2400	500	0.179	52	42.296 (1.57)	0	0	0	0.144 (0.004)	0.418 (0.004)	3.395 (0.039)	30	8	4	0.4 (0.222)	0.818 (0.25)	7.692 (0.724)
3	200, 100	2400	50	0.369	17	44.791 (1.585)	0	1	0	0.142 (0.005)	0.442 (0.011)	3.719 (0.058)	15	1	3	0.191 (0.189)	0.874 (0.248)	6.263 (1.467)
3	200, 100	2400	100	0.369	32	44.243 (1.703)	0	0	0	0.142 (0.003)	0.426 (0.004)	3.542 (0.048)	58	11	0	0.024 (0.037)	0.72 (0.284)	6.727 (1.329)
3	200, 100	2400	500	0.369	42	43.028 (1.581)	0	0	0	0.144 (0.002)	0.417 (0.003)	3.427 (0.022)	63	78	1	0.032 (0.041)	0.053 (0.043)	7.256 (1.227)
4	10, 10	1200	50	0.087	61	3.341 (0.168)	5	87	93	0.012 (0.001)	0.04 (0.002)	0.117 (0.006)	21	64	87	0.04 (0.04)	0.153 (0.026)	0.459 (0.071)
4	10, 10	1200	100	0.087	88	3.255 (0.131)	5	93	95	0.012 (0.001)	0.041 (0.003)	0.12 (0.021)	24	68	92	0.036 (0.024)	0.156 (0.036)	0.476 (0.102)
4	10, 10	1200	500	0.087	99	3.24 (0.149)	8	99	100	0.017 (0.001)	0.057 (0.002)	0.166 (0.006)	30	90	95	0.061 (0.041)	0.232 (0.04)	0.704 (0.107)
4	10, 10	1200	50	0.179	26	3.383 (0.226)	23	85	91	0.012 (0.001)	0.041 (0.003)	0.122 (0.009)	21	46	65	0.046 (0.035)	0.156 (0.031)	0.446 (0.075)
4	10, 10	1200	100	0.179	29	3.253 (0.16)	14	93	96	0.017 (0.001)	0.058 (0.002)	0.168 (0.003)	12	45	70	0.067 (0.057)	0.224 (0.037)	0.676 (0.086)
4	10, 10	1200	500	0.179	53	3.21 (0.155)	17	93	95	0.019 (0.004)	0.057 (0.003)	0.166 (0.006)	23	44	56	0.072 (0.049)	0.27 (0.082)	0.76 (0.118)
4	10, 10	1200	50	0.369	9	3.317 (0.211)	39	96	96	0.018 (0.001)	0.058 (0.002)	0.174 (0.006)	19	33	52	0.061 (0.018)	0.211 (0.048)	0.581 (0.096)
4	10, 10	1200	100	0.369	14	3.226 (0.129)	43	96	97	0.012 (0.002)	0.039 (0.005)	0.118 (0.027)	14	26	45	0.053 (0.064)	0.133 (0.034)	0.383 (0.103)
4	10, 10	1200	500	0.369	11	3.2 (0.132)	44	95	99	0.014 (0.003)	0.042 (0.008)	0.126 (0.048)	10	28	35	0.038 (0.055)	0.182 (0.133)	0.498 (0.127)
4	10, 10	2400	50	0.087	60	17.286 (1.131)	6	91	98	0.014 (0.001)	0.041 (0.002)	0.24 (0.005)	22	63	96	0.039 (0.027)	0.15 (0.041)	0.853 (0.075)
4	10, 10	2400	100	0.087	88	17.236 (1.263)	14	98	100	0.012 (0.001)	0.039 (0.002)	0.232 (0.033)	23	81	99	0.043 (0.028)	0.165 (0.03)	0.925 (0.08)
4	10, 10	2400	500	0.087	94	17.285 (1.364)	5	99	99	0.013 (0.001)	0.039 (0.003)	0.224 (0.014)	25	87	97	0.06 (0.067)	0.159 (0.039)	0.954 (0.119)
4	10, 10	2400	50	0.179	22	16.656 (0.963)	23	91	95	0.012 (0.001)	0.039 (0.001)	0.229 (0.008)	22	47	83	0.047 (0.025)	0.157 (0.043)	0.823 (0.088)
4	10, 10	2400	100	0.179	36	17.092 (1.391)	21	94	100	0.018 (0.001)	0.058 (0.003)	0.339 (0.041)	16	41	69	0.088 (0.095)	0.236 (0.045)	1.336 (0.148)
4	10, 10	2400	500	0.179	66	18.077 (1.421)	15	96	100	0.018 (0.001)	0.056 (0.001)	0.326 (0.007)	18	40	55	0.097 (0.101)	0.205 (0.064)	1.462 (0.166)
4	10, 10	2400	50	0.369	4	17.497 (1.409)	40	92	98	0.012 (0.001)	0.038 (0.001)	0.228 (0.005)	14	19	53	0.052 (0.059)	0.144 (0.033)	0.774 (0.086)
4	10, 10	2400	100	0.369	12	17.122 (1.454)	44	93	99	0.018 (0.001)	0.057 (0.003)	0.337 (0.03)	16	24	46	0.075 (0.058)	0.221 (0.061)	1.231 (0.148)
4	10, 10	2400	500	0.369	20	17.566 (1.513)	41	94	99	0.039 (0.217)	0.056 (0.002)	0.328 (0.023)	14	21	33	0.055 (0.066)	0.13 (0.076)	1.401 (0.184)
4	50, 1	1200	50	0.087	1	4.657 (0.16)	3	5	8	0.022 (0.001)	0.078 (0.003)	0.239 (0.011)	5	6	12	0.063 (0.026)	0.242 (0.039)	0.683 (0.083)
4	50, 1	1200	100	0.087	0	4.65 (0.163)	0	1	4	0.021 (0.002)	0.081 (0.027)	0.226 (0.01)	5	8	13	0.065 (0.037)	0.239 (0.045)	0.71 (0.105)
4	50, 1	1200	500	0.087	0	4.51 (0.163)	0	1	1	0.031 (0.001)	0.113 (0.038)	0.324 (0.023)	9	10	19	0.102 (0.052)	0.372 (0.081)	1.057 (0.132)
4	50, 1	1200	50	0.179	0	4.691 (0.209)	5	20	29	0.022 (0.002)	0.081 (0.006)	0.246 (0.015)	5	11	22	0.07 (0.043)	0.238 (0.062)	0.652 (0.108)
4	50, 1	1200	100	0.179	1	4.619 (0.224)	1	10	15	0.031 (0.001)	0.113 (0.002)	0.334 (0.026)	1	5	10	0.098 (0.054)	0.346 (0.073)	1.004 (0.141)
4	50, 1	1200	500	0.179	1	4.467 (0.138)	2	6	8	0.031 (0.001)	0.11 (0.002)	0.331 (0.037)	5	5	9	0.115 (0.097)	0.374 (0.1)	1.074 (0.14)
4	50, 1	1200	50	0.369	3	4.651 (0.204)	4	42	54	0.032 (0.001)	0.118 (0.03)	0.356 (0.013)	2	6	6	0.088 (0.031)	0.294 (0.075)	0.823 (0.164)
4	50, 1	1200	100	0.369	1	4.599 (0.172)	4	41	46	0.02 (0.001)	0.073 (0.002)	0.222 (0.023)	3	5	9	0.063 (0.065)	0.197 (0.056)	0.53 (0.094)
4	50, 1	1200	500	0.369	7	4.505 (0.173)	3	31	40	0.022 (0.002)	0.073 (0.008)	0.218 (0.015)	0	4	8	0.02 (0.028)	0.204 (0.103)	0.645 (0.147)
4	50, 1	2400	50	0.087	0	20.357 (1.282)	0	3	7	0.021 (0.001)	0.075 (0.001)	0.47 (0.072)	2	6	15	0.077 (0.072)	0.227 (0.06)	1.247 (0.148)
4	50, 1	2400	100	0.087	0	20.405 (1.571)	0	1	5	0.022 (0.001)	0.078 (0.036)	0.457 (0.052)	6	8	14	0.09 (0.084)	0.235 (0.038)	1.465 (0.168)
4	50, 1	2400	500	0.087	0	19.674 (1.254)	0	0	0	0.022 (0.002)	0.076 (0.021)	0.443 (0.051)	19	22	27	0.107 (0.087)	0.261 (0.066)	1.437 (0.155)
4	50, 1	2400	50	0.179	0	19.614 (1.065)	1	18	33	0.022 (0.002)	0.076 (0.002)	0.462 (0.01)	2	5	21	0.067 (0.025)	0.227 (0.041)	1.189 (0.155)
4	50, 1	2400	100	0.179	1	19.936 (1.432)	0	11	19	0.036 (0.04)	0.115 (0.038)	0.675 (0.069)	0	7	16	0.134 (0.109)	0.365 (0.076)	2.02 (0.219)
4	50, 1	2400	500	0.179	1	20.602 (1.383)	0	5	14	0.032 (0.001)	0.111 (0.027)	0.65 (0.038)	5	7	10	0.138 (0.112)	0.391 (0.128)	2.224 (0.319)
4	50, 1	2400	50	0.369	0	20.284 (1.309)	4	58	61	0.022 (0.001)	0.079 (0.02)	0.482 (0.047)	1	7	10	0.07 (0.056)	0.204 (0.057)	1.121 (0.227)
4	50, 1	2400	100	0.369	1	19.803 (1.245)	2	31	50	0.031 (0.001)	0.116 (0.04)	0.676 (0.011)	2	4	9	0.095 (0.088)	0.333 (0.076)	1.834 (0.309)
4	50, 1	2400	500	0.369	3	20.152 (1.675)	4	28	45	0.032 (0.001)	0.109 (0.001)	0.656 (0.007)	3	4	16	0.045 (0.065)	0.207 (0.13)	2.078 (0.309)
4	50, 50	1200	50	0.087	100	6.897 (0.148)	0	21	26	0.036 (0.002)	0.14 (0.004)	0.433 (0.022)	3	78	92	0.093 (0.039)	0.368 (0.058)	1.001 (0.131)
4	50, 50	1200	100	0.087	100	6.818 (0.213)	0	56	71	0.037 (0.002)	0.146 (0.009)	0.428 (0.026)	2	94	100	0.107 (0.045)	0.408 (0.069)	1.132 (0.148)
4	50, 50	1200	500	0.087	100	6.651 (0.203)	0	95	97	0.053 (0.001)	0.199 (0.002)	0.597 (0.004)	36	100	100	0.174 (0.101)	0.647 (0.125)	1.816 (0.172)
4	50, 50	1200	50	0.179	95	6.896 (0.252)	0	8	10	0.036 (0.001)	0.139 (0.004)	0.427 (0.01)	3	9	19	0.092 (0.035)	0.339 (0.06)	0.893 (0.141)
4	50, 50	1200	100	0.179	99	6.822 (0.178)	0	23	33	0.052 (0.001)	0.21 (0.041)	0.622 (0.106)	3	26	38	0.135 (0.046)	0.563 (0.104)	1.495 (0.173)
4	50, 50	1200	500	0.179	100	6.64 (0.248)	0	39	48	0.054 (0.004)	0.202 (0.008)	0.612 (0.053)	4	26	39	0.19 (0.121)	0.511 (0.165)	1.807 (0.232)
4	50, 50	1200	50	0.369	39	6.824 (0.255)	0	14	12	0.054 (0.002)	0.208 (0.005)	0.653 (0.011)	3	3	6	0.125 (0.044)	0.463 (0.12)	1.227 (0.236)
4	50, 50	1200	100	0.369	44	6.738 (0.194)	0	9	16	0.035 (0.002)	0.138 (0.056)	0.408 (0.027)	2	3	6	0.08 (0.062)	0.317 (0.078)	0.877 (0.204)
4	50, 50	1200	500	0.369	70	6.578 (0.179)	0	27	33	0.035 (0.007)	0.127 (0.024)	0.386 (0.039)	0	1	1	0.018 (0.046)	0.186 (0.126)	0.971 (0.166)
4	50, 50	2400	50	0.087	100	24.13 (1.478)	0	24	36	0.034 (0.004)	0.132 (0.015)	0.855 (0.329)	2	80	97	0.084 (0.023)	0.335 (0.048)	1.728 (0.173)
4	50, 50	2400	100	0.087	100	24.104 (1.39)	0	78	84	0.036 (0.001)	0.135 (0.003)	0.818 (0.034)	13	97	100	0.115 (0.049)	0.402 (0.062)	2.225 (0.207)
4	50, 50	2400	500	0.087	100	23.414 (0.888)	0	96	98	0.037 (0.002)	0.136 (0.008)	0.802 (0.025)	53	80	100	0.123 (0.07)	0.37 (0.113)	2.395 (0.161)
4	50, 50	2400	50	0.179	92	23.739 (1.272)	0	12	22	0.036 (0.002)	0.14 (0.004)	0.854 (0.019)	1	9	37	0.106 (0.052)	0.352 (0.077)	1.773 (0.228)
4	50, 50	2400	100	0.179	99	23.768 (1.358)	0	27	47	0.053 (0.002)	0.2 (0.004)	1.221 (0.039)	4	18	43	0.164 (0.08)	0.56 (0.103)	3.004 (0.364)
4	50, 50	2400	500	0.179	100	24.55 (1.706)	0	39	54	0.053 (0.001)	0.197 (0.004)	1.191 (0.01)	14	5	48	0.17 (0.093)	0.338 (0.107)	3.495 (0.34)
4	50, 50	2400	50	0.369	42	24.067 (1.171)	0	27	24	0.037 (0.002)	0.142 (0.008)	0.887 (0.049)	1	3	9	0.088 (0.056)	0.349 (0.096)	1.81 (0.369)
4	50, 50	2400	100	0.369	38	23.731 (1.165)	0	10	24	0.053 (0.002)	0.203 (0.004)	1.249 (0.038)	0	1	4	0.093 (0.097)	0.537 (0.115)	2.791 (0.494)
4	50, 50	2400	500	0.369	48	24.176 (1.568)	0	18	28	0.053 (0.001)	0.196 (0.002)	1.202 (0.009)	0	2	6	0.019 (0.05)	0.107 (0.132)	3.238 (0.419)
4	75, 25	1200	50	0.087	92	6.873 (0.328)	0	88	94	0.036 (0.001)	0.14 (0.005)	0.433 (0.026)	3	43	52	0.097 (0.038)	0.347 (0.049)	0.939 (0.113)
4	75, 25	1200	100	0.087	100	6.683 (0.154)	0	98	100	0.036 (0.002)	0.14 (0.006)	0.415 (0.024)	4	72	67	0.102 (0.048)	0.4 (0.072)	1.121 (0.145)
4	75, 25	1200	500	0.087	100	6.645 (0.206)	0	100	100	0.053 (0.002)	0.199 (0.003)	0.596 (0.005)	44	92	94	0.166 (0.095)	0.586 (0.108)	1.706 (0.137)
4	75, 25	1200	50	0.179	40	6.961 (0.289)	0	41	53	0.039 (0.003)	0.149 (0.01)	0.461 (0.028)	1	6	24	0.101 (0.049)	0.358 (0.077)	0.931 (0.166)
4	75, 25	1200	100	0.179	60	6.803 (0.185)	0	56	72	0.052 (0.002)	0.207 (0.005)	0.612 (0.011)	1	13	15	0.15 (0.067)	0.52 (0.097)	1.401 (0.189)
4	75, 25	1200	500	0.179	89	6.584 (0.21)	0	84	89	3.083 (21.204)	3.019 (12.912)	3.296 (11.383)	5	17	25	0.191 (0.12)	0.554 (0.142)	1.687 (0.216)
4	75, 25	1200	50	0.369	5	6.856 (0.24)	0	16	25	0.054 (0.001)	0.207 (0.004)	0.651 (0.01)	0	1	1	0.126 (0.06)	0.448 (0.1)	1.19 (0.242)
4	75, 25	1200	100	0.369	12	6.747 (0.221)	0	21	30	0.033 (0.001)	0.13 (0.006)	0.399 (0.043)	2	5	4	0.076 (0.044)	0.291 (0.06)	0.791 (0.149)
4	75, 25	1200	500	0.369	25	6.593 (0.224)	1	28	38	0.035 (0.005)	0.125 (0.02)	0.396 (0.072)	0	2	8	0.021 (0.037)	0.166 (0.111)	0.918 (0.196)
4	75, 25	2400	50	0.087	98	23.98 (1.181)	0	89	98	0.036 (0.007)	0.138 (0.029)	0.833 (0.064)	4	61	72	0.1 (0.045)	0.34 (0.054)	1.749 (0.368)
4	75, 25	2400	100	0.087	100	23.993 (1.377)	0	95	100	0.036 (0.001)	0.136 (0.004)	0.814 (0.015)	10	76	73	0.127 (0.076)	0.397 (0.055)	2.143 (0.22)
4	75, 25	2400	500	0.087	100	24.362 (1.469)	0	100	100	0.036 (0.001)	0.131 (0.001)	0.79 (0.006)	34	68	97	0.126 (0.067)	0.337 (0.105)	2.267 (0.154)
4	75, 25	2400	50	0.179	44	23.77 (1.247)	0	43	63	0.036 (0.001)	0.14 (0.004)	0.856 (0.034)	2	8	22	0.098 (0.046)	0.335 (0.063)	1.684 (0.222)
4	75, 25	2400	100	0.179	68	24.817 (1.071)	0	56	67	0.053 (0.002)	0.2 (0.004)	1.219 (0.023)	3	12	26	0.165 (0.091)	0.514 (0.086)	2.847 (0.324)
4	75, 25	2400	500	0.179	84	24.779 (1.608)	0	78	83	0.054 (0.003)	0.197 (0.007)	1.192 (0.022)	14	4	29	0.201 (0.116)	0.351 (0.116)	3.252 (0.411)
4	75, 25	2400	50	0.369	5	23.533 (0.906)	1	22	28	0.035 (0.001)	0.138 (0.002)	0.89 (0.302)	1	2	6	0.088 (0.051)	0.325 (0.072)	1.641 (0.303)
4	75, 25	2400	100	0.369	11	25.209 (1.292)	0	16	32	0.053 (0.002)	0.202 (0.007)	1.244 (0.034)	0	3	7	0.08 (0.081)	0.507 (0.143)	2.803 (0.492)
4	75, 25	2400	500	0.369	14	24.559 (1.714)	0	28	43	0.054 (0.001)	0.196 (0.002)	1.199 (0.009)	1	2	4	0.026 (0.064)	0.097 (0.124)	3.088 (0.494)
4	100, 100	1200	50	0.087	100	11.508 (0.121)	0	6	5	0.069 (0.005)	0.278 (0.019)	0.856 (0.058)	2	93	97	0.16 (0.056)	0.618 (0.098)	1.658 (0.228)
4	100, 100	1200	100	0.087	100	11.497 (0.241)	0	53	57	0.069 (0.004)	0.283 (0.016)	0.833 (0.044)	1	100	100	0.171 (0.05)	0.669 (0.095)	1.86 (0.19)
4	100, 100	1200	500	0.087	100	11.163 (0.243)	0	95	96	0.098 (0.003)	0.385 (0.009)	1.165 (0.034)	39	100	100	0.285 (0.121)	1.116 (0.175)	3.075 (0.236)
4	100, 100	1200	50	0.179	100	11.276 (0.291)	0	0	1	0.069 (0.004)	0.275 (0.013)	0.857 (0.046)	0	7	18	0.153 (0.05)	0.585 (0.133)	1.613 (0.297)
4	100, 100	1200	100	0.179	100	11.406 (0.213)	0	5	5	0.097 (0.003)	0.397 (0.007)	1.184 (0.03)	0	20	37	0.248 (0.106)	0.923 (0.151)	2.458 (0.347)
4	100, 100	1200	500	0.179	100	11.073 (0.288)	0	14	17	0.098 (0.002)	0.381 (0.004)	1.158 (0.038)	3	31	63	0.267 (0.129)	0.695 (0.246)	2.954 (0.256)
4	100, 100	1200	50	0.369	70	11.611 (0.315)	0	3	3	0.1 (0.002)	0.405 (0.039)	1.269 (0.011)	0	0	1	0.237 (0.11)	0.797 (0.207)	2.164 (0.519)
4	100, 100	1200	100	0.369	76	11.422 (0.235)	0	6	8	0.063 (0.012)	0.255 (0.03)	0.769 (0.012)	0	0	0	0.119 (0.072)	0.554 (0.128)	1.505 (0.347)
4	100, 100	1200	500	0.369	80	11.068 (0.241)	0	3	4	0.066 (0.017)	0.244 (0.041)	0.73 (0.045)	0	0	0	0.017 (0.057)	0.143 (0.158)	1.704 (0.297)
4	100, 100	2400	50	0.087	100	33.207 (1.305)	0	6	8	0.063 (0.012)	0.257 (0.036)	1.574 (0.011)	3	95	100	0.172 (0.067)	0.614 (0.085)	3.141 (0.579)
4	100, 100	2400	100	0.087	100	33.965 (1.337)	0	50	61	0.067 (0.003)	0.261 (0.007)	1.702 (0.747)	5	100	100	0.205 (0.081)	0.749 (0.314)	3.655 (0.37)
4	100, 100	2400	500	0.087	100	33.982 (1.605)	0	96	99	0.067 (0.021)	0.256 (0.021)	1.539 (0.008)	64	62	100	0.178 (0.085)	0.475 (0.191)	4.132 (0.236)
4	100, 100	2400	50	0.179	99	33.069 (1.217)	0	0	0	0.067 (0.003)	0.27 (0.007)	1.657 (0.02)	0	6	32	0.153 (0.047)	0.571 (0.122)	2.941 (0.483)
4	100, 100	2400	100	0.179	100	33.035 (1.443)	0	6	11	0.098 (0.004)	0.389 (0.045)	2.36 (0.046)	1	22	51	0.254 (0.104)	0.994 (0.167)	4.905 (0.619)
4	100, 100	2400	500	0.179	100	33.825 (1.525)	0	20	25	0.098 (0.002)	0.38 (0.027)	2.303 (0.017)	10	1	71	0.274 (0.147)	0.535 (0.159)	5.848 (0.472)
4	100, 100	2400	50	0.369	68	33.698 (1.213)	0	7	3	0.097 (0.001)	0.4 (0.008)	2.532 (0.023)	1	1	3	0.164 (0.126)	0.83 (0.208)	4.384 (0.936)
4	100, 100	2400	100	0.369	88	34.321 (1.243)	0	2	8	0.098 (0.003)	0.389 (0.004)	2.418 (0.017)	0	0	0	0.047 (0.097)	0.764 (0.231)	4.946 (0.961)
4	100, 100	2400	500	0.369	82	34.481 (1.54)	0	3	3	0.099 (0.002)	0.382 (0.012)	2.347 (0.029)	0	0	1	0.018 (0.044)	0.061 (0.072)	5.431 (0.709)
4	200, 100	1200	50	0.087	100	16.621 (0.259)	0	64	68	0.097 (0.003)	0.399 (0.007)	1.235 (0.036)	0	75	86	0.207 (0.065)	0.79 (0.126)	2.118 (0.241)
4	200, 100	1200	100	0.087	100	16.635 (0.271)	0	99	99	0.095 (0.003)	0.42 (0.201)	1.18 (0.024)	1	100	100	0.223 (0.061)	0.877 (0.109)	2.379 (0.373)
4	200, 100	1200	500	0.087	100	16.391 (0.276)	0	100	100	0.143 (0.002)	0.572 (0.024)	1.717 (0.009)	39	100	100	0.42 (0.203)	1.493 (0.293)	4.239 (0.309)
4	200, 100	1200	50	0.179	99	16.551 (0.554)	0	7	10	0.105 (0.007)	0.425 (0.03)	1.327 (0.092)	2	6	13	0.222 (0.076)	0.8 (0.153)	2.074 (0.386)
4	200, 100	1200	100	0.179	100	16.637 (0.407)	0	35	47	0.142 (0.002)	0.593 (0.004)	1.767 (0.009)	0	10	17	0.332 (0.1)	1.161 (0.199)	3.105 (0.471)
4	200, 100	1200	500	0.179	100	15.893 (0.364)	0	73	73	0.144 (0.002)	0.573 (0.027)	1.739 (0.056)	17	17	38	0.352 (0.206)	0.903 (0.34)	3.804 (0.396)
4	200, 100	1200	50	0.369	49	17.915 (0.764)	0	0	1	0.152 (0.006)	0.615 (0.021)	1.959 (0.058)	2	2	4	0.312 (0.143)	1.048 (0.272)	2.971 (0.652)
4	200, 100	1200	100	0.369	65	16.46 (0.372)	0	1	5	0.09 (0.018)	0.375 (0.039)	1.16 (0.233)	11	3	4	0.113 (0.093)	0.704 (0.174)	1.862 (0.446)
4	200, 100	1200	500	0.369	76	16.101 (0.296)	0	18	22	0.107 (0.039)	0.377 (0.084)	1.08 (0.064)	42	40	7	0.016 (0.032)	0.129 (0.182)	12.008 (97.732)
4	200, 100	2400	50	0.087	100	43.622 (1.647)	0	70	74	0.089 (0.013)	0.377 (0.033)	2.361 (0.145)	1	71	93	0.213 (0.073)	0.8 (0.341)	3.946 (0.559)
4	200, 100	2400	100	0.087	100	43.654 (1.302)	0	100	100	0.097 (0.001)	0.385 (0.003)	2.364 (0.035)	5	100	100	0.279 (0.096)	0.957 (0.125)	4.811 (0.427)
4	200, 100	2400	500	0.087	100	44.748 (1.472)	0	100	100	0.096 (0.001)	0.388 (0.102)	2.298 (0.013)	61	100	100	0.267 (0.138)	0.656 (0.242)	5.606 (0.325)
4	200, 100	2400	50	0.179	100	44.894 (1.477)	0	5	17	0.097 (0.003)	0.403 (0.007)	2.513 (0.204)	3	3	14	0.215 (0.081)	0.761 (0.147)	3.995 (0.712)
4	200, 100	2400	100	0.179	100	43.202 (1.549)	0	38	46	0.142 (0.003)	0.572 (0.011)	3.528 (0.02)	7	15	41	0.339 (0.155)	1.217 (0.201)	6.161 (0.862)
4	200, 100	2400	500	0.179	100	43.255 (2.051)	0	76	83	0.144 (0.002)	0.561 (0.003)	3.449 (0.036)	32	20	50	0.312 (0.218)	0.738 (0.254)	7.322 (0.725)
4	200, 100	2400	50	0.369	70	44.904 (1.064)	0	2	1	0.141 (0.002)	0.596 (0.006)	3.79 (0.027)	13	0	4	0.154 (0.147)	1.089 (0.271)	5.921 (1.345)
4	200, 100	2400	100	0.369	58	44.181 (1.708)	0	3	14	0.144 (0.004)	0.578 (0.005)	3.619 (0.039)	51	2	4	0.02 (0.028)	0.999 (0.28)	6.333 (1.356)
4	200, 100	2400	500	0.369	82	43.58 (1.519)	0	14	19	0.144 (0.002)	0.56 (0.004)	3.48 (0.021)	44	47	6	0.016 (0)	0.072 (0.071)	6.915 (1.31)
5	10, 10	1200	50	0.087	7	3.301 (0.174)	9	62	65	0.012 (0.001)	0.039 (0.001)	0.122 (0.045)	22	51	85	0.038 (0.028)	0.146 (0.022)	0.44 (0.052)
5	10, 10	1200	100	0.087	16	3.267 (0.15)	6	64	77	0.012 (0.001)	0.042 (0.004)	0.123 (0.022)	25	57	85	0.041 (0.052)	0.156 (0.029)	0.473 (0.064)
5	10, 10	1200	500	0.087	38	3.191 (0.118)	3	75	86	0.018 (0.001)	0.056 (0.002)	0.164 (0.002)	32	67	74	0.055 (0.032)	0.226 (0.048)	0.682 (0.108)
5	10, 10	1200	50	0.179	2	3.299 (0.151)	22	67	73	0.012 (0.001)	0.039 (0.002)	0.115 (0.004)	17	46	71	0.039 (0.024)	0.146 (0.026)	0.419 (0.048)
5	10, 10	1200	100	0.179	7	3.293 (0.146)	17	72	86	0.02 (0.027)	0.057 (0.002)	0.168 (0.005)	15	39	65	0.065 (0.049)	0.226 (0.042)	0.667 (0.082)
5	10, 10	1200	500	0.179	17	3.184 (0.131)	17	81	88	0.018 (0.002)	0.057 (0.001)	0.166 (0.004)	20	43	56	0.071 (0.036)	0.251 (0.048)	0.758 (0.112)
5	10, 10	1200	50	0.369	3	3.298 (0.156)	37	82	91	0.018 (0.001)	0.059 (0.003)	0.174 (0.006)	11	26	52	0.06 (0.029)	0.206 (0.049)	0.589 (0.086)
5	10, 10	1200	100	0.369	4	3.245 (0.16)	35	92	97	0.015 (0.001)	0.043 (0.002)	0.131 (0.056)	16	39	50	0.051 (0.016)	0.159 (0.028)	0.484 (0.091)
5	10, 10	1200	500	0.369	7	3.178 (0.088)	29	85	92	0.015 (0.003)	0.042 (0.009)	0.121 (0.027)	12	29	40	0.046 (0.026)	0.176 (0.091)	0.468 (0.084)
5	10, 10	2400	50	0.087	7	17.245 (1.293)	6	72	81	0.013 (0.001)	0.039 (0.002)	0.236 (0.004)	23	46	94	0.048 (0.074)	0.147 (0.065)	0.829 (0.099)
5	10, 10	2400	100	0.087	19	17.113 (1.4)	13	82	89	0.013 (0.001)	0.039 (0.003)	0.226 (0.009)	27	59	89	0.038 (0.019)	0.153 (0.035)	0.961 (0.151)
5	10, 10	2400	500	0.087	45	16.838 (1.297)	4	78	88	0.013 (0.002)	0.039 (0.004)	0.225 (0.021)	30	66	83	0.054 (0.055)	0.157 (0.036)	0.904 (0.144)
5	10, 10	2400	50	0.179	3	16.927 (1.12)	21	85	92	0.012 (0.001)	0.039 (0.002)	0.229 (0.008)	17	46	80	0.045 (0.038)	0.149 (0.04)	0.836 (0.069)
5	10, 10	2400	100	0.179	4	16.6 (1.068)	17	74	92	0.018 (0.001)	0.058 (0.003)	0.338 (0.049)	20	43	79	0.08 (0.068)	0.238 (0.049)	1.352 (0.139)
5	10, 10	2400	500	0.179	11	17.746 (1.56)	10	74	89	0.174 (1.558)	0.056 (0.002)	0.324 (0.01)	27	47	64	0.078 (0.054)	0.233 (0.051)	1.424 (0.18)
5	10, 10	2400	50	0.369	1	17.336 (1.334)	38	94	99	0.012 (0.001)	0.039 (0.002)	0.234 (0.024)	23	36	69	0.063 (0.074)	0.147 (0.037)	0.8 (0.118)
5	10, 10	2400	100	0.369	3	16.903 (1.214)	37	93	99	0.018 (0.001)	0.057 (0.002)	0.332 (0.007)	19	28	51	0.077 (0.067)	0.225 (0.059)	1.225 (0.16)
5	10, 10	2400	500	0.369	7	17.403 (1.453)	38	90	95	0.099 (0.778)	0.056 (0.001)	0.324 (0.006)	11	22	45	0.063 (0.049)	0.165 (0.081)	1.368 (0.192)
5	50, 1	1200	50	0.087	0	4.68 (0.193)	0	4	6	0.022 (0.001)	0.079 (0.004)	0.243 (0.023)	2	7	20	0.062 (0.034)	0.257 (0.061)	0.686 (0.094)
5	50, 1	1200	100	0.087	1	4.584 (0.15)	0	2	3	0.023 (0.02)	0.078 (0.005)	0.231 (0.015)	8	7	19	0.067 (0.048)	0.251 (0.044)	0.719 (0.1)
5	50, 1	1200	500	0.087	1	4.482 (0.131)	1	2	4	0.049 (0.174)	0.108 (0.001)	0.322 (0.003)	5	13	14	0.099 (0.07)	0.347 (0.064)	1.048 (0.112)
5	50, 1	1200	50	0.179	0	4.663 (0.172)	1	18	23	0.023 (0.002)	0.083 (0.005)	0.251 (0.016)	3	10	13	0.065 (0.021)	0.262 (0.072)	0.676 (0.114)
5	50, 1	1200	100	0.179	1	4.581 (0.163)	0	11	20	0.031 (0.001)	0.113 (0.003)	0.332 (0.006)	2	9	16	0.097 (0.056)	0.344 (0.061)	0.998 (0.139)
5	50, 1	1200	500	0.179	3	4.487 (0.153)	0	4	9	0.032 (0.002)	0.11 (0.003)	0.328 (0.007)	4	4	6	0.118 (0.062)	0.379 (0.07)	1.114 (0.154)
5	50, 1	1200	50	0.369	1	4.659 (0.22)	4	45	52	0.031 (0.001)	0.115 (0.004)	0.355 (0.031)	2	10	15	0.107 (0.074)	0.308 (0.065)	0.835 (0.145)
5	50, 1	1200	100	0.369	1	4.557 (0.17)	5	39	54	0.024 (0.003)	0.079 (0.008)	0.238 (0.056)	3	6	9	0.105 (0.15)	0.247 (0.107)	0.677 (0.166)
5	50, 1	1200	500	0.369	4	4.494 (0.187)	3	25	36	0.022 (0.003)	0.076 (0.044)	0.22 (0.043)	1	4	6	0.037 (0.057)	0.207 (0.089)	0.634 (0.122)
5	50, 1	2400	50	0.087	0	20 (1.295)	0	5	12	0.022 (0.004)	0.079 (0.028)	0.466 (0.065)	1	7	22	0.092 (0.119)	0.221 (0.054)	1.234 (0.154)
5	50, 1	2400	100	0.087	0	20.152 (1.381)	0	2	11	0.022 (0.002)	0.075 (0.003)	0.451 (0.037)	8	12	27	0.074 (0.042)	0.235 (0.043)	1.453 (0.158)
5	50, 1	2400	500	0.087	2	19.525 (1.432)	0	4	5	0.022 (0.002)	0.076 (0.021)	0.437 (0.025)	7	16	27	0.079 (0.047)	0.252 (0.054)	1.412 (0.159)
5	50, 1	2400	50	0.179	0	19.218 (0.83)	2	11	29	0.026 (0.044)	0.079 (0.031)	0.471 (0.049)	3	7	21	0.083 (0.091)	0.23 (0.052)	1.21 (0.166)
5	50, 1	2400	100	0.179	1	19.842 (1.374)	0	9	32	0.031 (0.001)	0.11 (0.002)	0.674 (0.081)	2	9	21	0.122 (0.087)	0.336 (0.074)	1.926 (0.261)
5	50, 1	2400	500	0.179	2	20.035 (1.637)	2	7	18	0.032 (0.001)	0.109 (0.002)	0.646 (0.007)	5	7	18	0.129 (0.093)	0.366 (0.097)	2.131 (0.25)
5	50, 1	2400	50	0.369	2	20.025 (1.298)	2	36	49	0.021 (0.001)	0.077 (0.003)	0.487 (0.07)	1	3	12	0.083 (0.076)	0.216 (0.05)	1.115 (0.17)
5	50, 1	2400	100	0.369	0	19.296 (1.08)	5	31	55	0.032 (0.001)	0.12 (0.057)	0.673 (0.007)	3	6	14	0.095 (0.059)	0.328 (0.077)	1.83 (0.302)
5	50, 1	2400	500	0.369	5	19.658 (1.64)	5	17	36	0.033 (0.009)	0.109 (0.001)	0.654 (0.01)	1	6	10	0.046 (0.065)	0.203 (0.12)	1.998 (0.337)
5	50, 50	1200	50	0.087	51	6.778 (0.192)	0	1	0	0.036 (0.001)	0.137 (0.003)	0.418 (0.007)	4	20	35	0.089 (0.025)	0.357 (0.071)	0.961 (0.131)
5	50, 50	1200	100	0.087	90	6.822 (0.19)	0	3	5	0.039 (0.003)	0.15 (0.009)	0.444 (0.034)	1	36	58	0.103 (0.031)	0.411 (0.064)	1.121 (0.133)
5	50, 50	1200	500	0.087	100	6.541 (0.143)	0	2	4	0.053 (0.001)	0.196 (0.003)	0.595 (0.01)	47	59	54	0.148 (0.071)	0.631 (0.154)	1.712 (0.137)
5	50, 50	1200	50	0.179	5	6.896 (0.381)	0	2	3	0.038 (0.003)	0.146 (0.009)	0.446 (0.025)	1	5	10	0.098 (0.052)	0.355 (0.083)	0.953 (0.168)
5	50, 50	1200	100	0.179	24	6.784 (0.214)	0	2	4	0.052 (0.001)	0.204 (0.004)	0.61 (0.028)	2	5	14	0.141 (0.06)	0.541 (0.094)	1.501 (0.229)
5	50, 50	1200	500	0.179	51	6.565 (0.196)	0	4	4	0.054 (0.003)	0.2 (0.008)	0.604 (0.018)	8	5	8	0.171 (0.062)	0.581 (0.119)	1.728 (0.205)
5	50, 50	1200	50	0.369	5	7.049 (0.345)	0	10	11	0.054 (0.002)	0.207 (0.005)	0.645 (0.008)	2	3	7	0.134 (0.061)	0.472 (0.12)	1.25 (0.28)
5	50, 50	1200	100	0.369	4	6.803 (0.213)	0	2	4	0.034 (0.006)	0.131 (0.02)	0.399 (0.037)	2	1	4	0.082 (0.047)	0.305 (0.072)	0.823 (0.178)
5	50, 50	1200	500	0.369	9	6.553 (0.199)	0	1	5	0.038 (0.012)	0.136 (0.044)	0.392 (0.069)	1	4	4	0.024 (0.041)	0.185 (0.099)	0.949 (0.183)
5	50, 50	2400	50	0.087	53	24.281 (1.457)	0	0	1	0.034 (0.004)	0.13 (0.013)	0.799 (0.009)	5	20	50	0.086 (0.032)	0.332 (0.087)	1.729 (0.246)
5	50, 50	2400	100	0.087	92	23.667 (1.14)	0	2	4	0.036 (0.002)	0.136 (0.006)	0.808 (0.011)	19	33	57	0.113 (0.058)	0.391 (0.062)	2.157 (0.213)
5	50, 50	2400	500	0.087	98	23.461 (1.156)	0	3	9	0.037 (0.002)	0.135 (0.007)	0.803 (0.021)	57	71	73	0.126 (0.067)	0.423 (0.088)	2.356 (0.203)
5	50, 50	2400	50	0.179	12	23.505 (0.984)	0	1	5	0.036 (0.002)	0.14 (0.006)	0.854 (0.032)	2	5	14	0.1 (0.038)	0.355 (0.07)	1.844 (0.271)
5	50, 50	2400	100	0.179	32	23.894 (1.423)	0	2	3	0.053 (0.002)	0.2 (0.006)	1.214 (0.058)	2	5	12	0.15 (0.055)	0.539 (0.109)	2.989 (0.429)
5	50, 50	2400	500	0.179	48	24.902 (1.495)	0	3	4	0.053 (0.001)	0.195 (0.004)	1.182 (0.013)	17	5	12	0.183 (0.083)	0.452 (0.139)	3.333 (0.402)
5	50, 50	2400	50	0.369	1	24.049 (1.361)	1	8	19	0.037 (0.002)	0.141 (0.007)	0.872 (0.038)	1	3	4	0.102 (0.058)	0.323 (0.073)	1.687 (0.363)
5	50, 50	2400	100	0.369	6	24.089 (1.343)	0	7	14	0.053 (0.002)	0.202 (0.004)	1.233 (0.01)	4	4	13	0.082 (0.077)	0.546 (0.158)	2.829 (0.531)
5	50, 50	2400	500	0.369	10	24.432 (1.477)	0	4	7	0.054 (0.001)	0.195 (0.002)	1.193 (0.011)	1	1	5	0.026 (0.057)	0.118 (0.143)	3.051 (0.466)
5	75, 25	1200	50	0.087	9	6.772 (0.146)	0	3	6	0.036 (0.001)	0.137 (0.005)	0.421 (0.014)	0	3	17	0.091 (0.035)	0.349 (0.071)	0.931 (0.124)
5	75, 25	1200	100	0.087	27	6.9 (0.148)	0	8	15	0.036 (0.002)	0.142 (0.008)	0.423 (0.042)	5	19	24	0.105 (0.049)	0.393 (0.077)	1.076 (0.17)
5	75, 25	1200	500	0.087	68	6.601 (0.178)	0	26	30	0.053 (0.002)	0.195 (0.003)	0.592 (0.009)	43	43	36	0.152 (0.065)	0.563 (0.107)	1.603 (0.168)
5	75, 25	1200	50	0.179	3	6.78 (0.273)	0	5	6	0.037 (0.003)	0.143 (0.008)	0.44 (0.026)	5	9	20	0.096 (0.03)	0.359 (0.079)	0.949 (0.176)
5	75, 25	1200	100	0.179	4	6.9 (0.162)	0	1	3	0.052 (0.002)	0.204 (0.004)	0.605 (0.006)	4	10	16	0.155 (0.079)	0.527 (0.092)	1.465 (0.209)
5	75, 25	1200	500	0.179	10	6.569 (0.188)	0	7	8	0.076 (0.136)	0.201 (0.01)	0.607 (0.022)	5	8	10	0.18 (0.087)	0.596 (0.114)	1.681 (0.199)
5	75, 25	1200	50	0.369	1	7.018 (0.312)	1	9	15	0.054 (0.001)	0.207 (0.005)	0.645 (0.012)	6	6	9	0.133 (0.046)	0.468 (0.118)	1.236 (0.269)
5	75, 25	1200	100	0.369	1	6.842 (0.23)	0	4	5	0.034 (0.004)	0.13 (0.015)	0.396 (0.023)	2	6	8	0.086 (0.049)	0.306 (0.081)	0.836 (0.214)
5	75, 25	1200	500	0.369	4	6.543 (0.17)	0	4	8	0.041 (0.046)	0.129 (0.031)	0.392 (0.058)	0	5	9	0.034 (0.059)	0.217 (0.131)	0.943 (0.179)
5	75, 25	2400	50	0.087	13	24.026 (1.45)	0	6	11	0.034 (0.001)	0.132 (0.015)	0.806 (0.033)	2	10	30	0.089 (0.032)	0.342 (0.077)	1.768 (0.218)
5	75, 25	2400	100	0.087	34	23.898 (1.065)	0	9	23	0.036 (0.001)	0.134 (0.003)	0.809 (0.014)	11	26	39	0.116 (0.056)	0.404 (0.066)	2.103 (0.214)
5	75, 25	2400	500	0.087	69	24.03 (1.535)	0	20	29	0.036 (0.001)	0.131 (0.001)	0.787 (0.005)	62	69	59	0.104 (0.043)	0.389 (0.086)	2.203 (0.153)
5	75, 25	2400	50	0.179	2	23.831 (0.994)	0	1	8	0.036 (0.001)	0.138 (0.004)	0.844 (0.024)	2	6	16	0.1 (0.037)	0.349 (0.08)	1.786 (0.28)
5	75, 25	2400	100	0.179	4	24.72 (1.33)	0	3	6	0.052 (0.001)	0.199 (0.002)	1.207 (0.04)	4	9	18	0.163 (0.094)	0.543 (0.103)	2.942 (0.41)
5	75, 25	2400	500	0.179	17	24.255 (1.623)	0	3	3	0.054 (0.001)	0.195 (0.002)	1.187 (0.043)	25	7	15	0.188 (0.116)	0.469 (0.159)	3.318 (0.365)
5	75, 25	2400	50	0.369	0	23.919 (1.207)	0	16	23	0.035 (0.001)	0.137 (0.003)	0.851 (0.01)	2	4	7	0.075 (0.048)	0.319 (0.071)	1.618 (0.333)
5	75, 25	2400	100	0.369	4	25.271 (1.278)	0	3	12	0.053 (0.002)	0.203 (0.008)	1.232 (0.011)	1	4	9	0.098 (0.078)	0.518 (0.12)	2.745 (0.524)
5	75, 25	2400	500	0.369	1	24.253 (1.548)	0	5	6	0.057 (0.013)	0.197 (0.005)	1.203 (0.029)	0	3	9	0.038 (0.074)	0.131 (0.14)	3.237 (0.505)
5	100, 100	1200	50	0.087	91	11.488 (0.14)	0	0	0	0.067 (0.002)	0.263 (0.006)	0.811 (0.017)	1	14	24	0.166 (0.056)	0.586 (0.132)	1.511 (0.246)
5	100, 100	1200	100	0.087	99	11.329 (0.209)	0	0	0	0.067 (0.004)	0.272 (0.014)	0.809 (0.045)	1	33	42	0.176 (0.059)	0.643 (0.098)	1.753 (0.223)
5	100, 100	1200	500	0.087	100	11.163 (0.174)	0	0	0	0.098 (0.002)	0.379 (0.007)	1.151 (0.015)	49	68	67	0.264 (0.151)	1.08 (0.183)	3.039 (0.304)
5	100, 100	1200	50	0.179	21	11.264 (0.227)	0	0	0	0.071 (0.004)	0.281 (0.016)	0.872 (0.052)	1	0	2	0.151 (0.05)	0.568 (0.109)	1.565 (0.304)
5	100, 100	1200	100	0.179	52	11.441 (0.205)	0	0	0	0.097 (0.002)	0.392 (0.004)	1.171 (0.007)	0	2	5	0.239 (0.081)	0.848 (0.169)	2.418 (0.439)
5	100, 100	1200	500	0.179	80	11.084 (0.252)	0	0	0	0.098 (0.002)	0.376 (0.004)	1.151 (0.027)	4	2	3	0.309 (0.124)	0.923 (0.201)	2.839 (0.355)
5	100, 100	1200	50	0.369	1	11.556 (0.304)	0	0	1	0.1 (0.002)	0.397 (0.006)	1.251 (0.011)	0	0	1	0.234 (0.1)	0.792 (0.239)	2.124 (0.501)
5	100, 100	1200	100	0.369	7	11.488 (0.281)	0	0	0	0.06 (0.008)	0.246 (0.027)	0.754 (0.048)	0	1	1	0.108 (0.051)	0.474 (0.131)	1.325 (0.299)
5	100, 100	1200	500	0.369	10	11.069 (0.215)	0	0	0	0.081 (0.078)	0.253 (0.068)	0.727 (0.05)	0	0	0	0.024 (0.059)	0.197 (0.179)	1.612 (0.326)
5	100, 100	2400	50	0.087	82	32.832 (0.786)	0	0	0	0.061 (0.007)	0.251 (0.035)	1.53 (0.01)	0	10	36	0.163 (0.062)	0.537 (0.093)	2.83 (0.389)
5	100, 100	2400	100	0.087	100	34.349 (1.389)	0	0	0	0.066 (0.001)	2.311 (20.543)	9.974 (41.473)	9	23	52	2.255 (20.727)	0.687 (0.218)	13.998 (46.052)
5	100, 100	2400	500	0.087	100	33.74 (1.75)	0	0	1	0.066 (0.001)	0.252 (0.002)	1.532 (0.01)	60	82	69	0.19 (0.079)	0.709 (0.148)	4.08 (0.248)
5	100, 100	2400	50	0.179	25	33.126 (1.055)	0	0	0	0.068 (0.019)	0.267 (0.006)	1.648 (0.048)	1	2	5	0.167 (0.067)	0.574 (0.14)	2.914 (0.542)
5	100, 100	2400	100	0.179	46	33.661 (1.625)	0	0	0	0.097 (0.003)	0.382 (0.006)	2.341 (0.055)	0	1	5	0.268 (0.102)	0.917 (0.182)	4.892 (0.879)
5	100, 100	2400	500	0.179	70	33.269 (1.339)	0	0	0	0.098 (0.001)	0.374 (0.003)	2.289 (0.011)	23	5	6	0.27 (0.142)	0.597 (0.233)	5.687 (0.544)
5	100, 100	2400	50	0.369	4	33.353 (1.064)	0	0	1	0.097 (0.003)	0.397 (0.007)	2.497 (0.023)	1	1	2	0.187 (0.108)	0.85 (0.242)	4.346 (1.026)
5	100, 100	2400	100	0.369	12	34.069 (1.423)	0	0	0	0.099 (0.002)	0.387 (0.003)	2.396 (0.048)	1	1	1	0.084 (0.116)	0.856 (0.193)	4.711 (0.901)
5	100, 100	2400	500	0.369	9	33.815 (1.782)	0	0	0	0.099 (0.004)	0.378 (0.008)	2.331 (0.037)	0	0	1	0.027 (0.066)	0.124 (0.194)	5.32 (0.829)
5	200, 100	1200	50	0.087	79	16.635 (0.39)	0	0	0	0.097 (0.003)	0.395 (0.01)	1.216 (0.025)	3	4	15	0.211 (0.063)	0.734 (0.121)	2.083 (0.308)
5	200, 100	1200	100	0.087	97	16.539 (0.277)	0	1	1	0.095 (0.001)	0.412 (0.201)	1.165 (0.006)	0	12	26	0.242 (0.066)	0.81 (0.139)	4.316 (20.923)
5	200, 100	1200	500	0.087	100	16.353 (0.22)	0	0	1	0.143 (0.002)	0.565 (0.024)	1.72 (0.039)	52	64	55	0.385 (0.166)	1.382 (0.275)	3.76 (0.313)
5	200, 100	1200	50	0.179	18	16.558 (0.435)	0	0	0	0.104 (0.025)	0.41 (0.019)	1.276 (0.057)	1	1	5	0.214 (0.084)	0.793 (0.175)	2.168 (0.438)
5	200, 100	1200	100	0.179	31	16.691 (0.344)	0	0	0	0.319 (0.928)	1.498 (3.812)	2.575 (3.293)	2	3	5	0.323 (0.1)	1.199 (0.232)	3.317 (0.576)
5	200, 100	1200	500	0.179	69	16.03 (0.395)	0	0	0	0.144 (0.002)	0.563 (0.027)	1.714 (0.011)	12	12	10	0.376 (0.178)	1.188 (0.313)	3.828 (0.45)
5	200, 100	1200	50	0.369	1	17.994 (0.676)	0	0	0	0.153 (0.006)	0.615 (0.023)	1.941 (0.061)	0	0	1	0.273 (0.109)	1.104 (0.306)	2.97 (0.717)
5	200, 100	1200	100	0.369	3	16.525 (0.422)	0	0	0	0.09 (0.02)	0.368 (0.03)	1.118 (0.009)	10	0	2	0.132 (0.089)	0.684 (0.175)	1.917 (0.497)
5	200, 100	1200	500	0.369	9	16.122 (0.287)	0	0	0	0.103 (0.035)	0.355 (0.055)	1.068 (0.073)	70	46	0	0.02 (0.043)	0.193 (0.193)	2.21 (0.401)
5	200, 100	2400	50	0.087	77	44.6 (1.459)	0	0	0	0.108 (0.21)	0.364 (0.014)	2.276 (0.015)	3	5	29	0.218 (0.061)	0.743 (0.101)	3.803 (0.466)
5	200, 100	2400	100	0.087	100	44.449 (1.453)	0	0	0	0.096 (0.001)	0.383 (0.003)	2.334 (0.012)	9	23	34	0.28 (0.105)	0.868 (0.129)	4.467 (0.374)
5	200, 100	2400	500	0.087	100	44.449 (1.297)	0	2	4	0.096 (0.002)	0.376 (0.003)	2.296 (0.009)	76	87	64	0.247 (0.113)	0.905 (0.234)	5.203 (0.335)
5	200, 100	2400	50	0.179	12	43.622 (1.446)	0	0	0	0.097 (0.002)	0.418 (0.203)	2.508 (0.301)	0	2	6	0.223 (0.078)	0.762 (0.176)	4.034 (0.843)
5	200, 100	2400	100	0.179	36	43.374 (1.675)	0	0	0	0.143 (0.005)	0.568 (0.01)	3.489 (0.041)	5	2	9	0.357 (0.15)	1.238 (0.238)	6.388 (1.031)
5	200, 100	2400	500	0.179	63	44.255 (3.169)	0	0	0	0.144 (0.002)	0.556 (0.003)	3.417 (0.018)	33	31	8	0.372 (0.228)	0.811 (0.253)	7.33 (0.763)
5	200, 100	2400	50	0.369	1	44.787 (0.936)	0	1	0	0.141 (0.002)	0.588 (0.007)	3.732 (0.028)	18	0	2	0.181 (0.156)	1.087 (0.309)	5.794 (1.449)
5	200, 100	2400	100	0.369	0	44.046 (1.734)	0	0	0	0.144 (0.004)	0.579 (0.037)	3.571 (0.021)	59	0	0	0.047 (0.092)	1.147 (0.278)	6.557 (1.485)
5	200, 100	2400	500	0.369	5	43.695 (1.739)	0	0	0	0.144 (0.003)	0.557 (0.009)	3.459 (0.046)	76	79	1	0.016 (0)	0.08 (0.098)	7.08 (1.186)
